# Supplementary material for: Changes in the Cytoplasmic Composition of Amino Acids and Proteins Observed in Staphylococcus aureus during Growth under Variable Growth Conditions Representative of the Human Wound Site
Source: PLoS One. 2016 Jul 21;11(7):e0159662. doi: 10.1371/journal.pone.0159662 (PMC4956324; doi:10.1371/journal.pone.0159662)
Supplement: S1 Data — (XLS) [file pone.0159662.s001.xls]

## Sheet: supplementary data
Proteins	peptide sequence	FRAME_ID	RAWFILE	MS2	Frame_ID1	Compound_ID	MZ	Time	Good_ID	A1_ Intensity	A2__ Intensity	A3_ Intensity	A4_ Intensity	B1_ Intensity	B2_ Intensity	B3_ Intensity	B4_ Intensity	C1_ Intensity	C2_ Intensity	C3_ Intensity	C4_ Intensity	D1_ Intensity	D2_ Intensity	D3_ Intensity	D4_ Intensity	E1_ Intensity	E2_ Intensity	E3_ Intensity	E4_ Intensity	F1_ Intensity	F2_ Intensity	F3_ Intensity	F4_ Intensity	RatioNTP_A	StdDevNTP_A	PValueNTP_A	RatioNTP_B	StdDevNTP_B	PValueNTP_B	RatioNTP_C	StdDevNTP_C	PValueNTP_C	RatioNTP_D	StdDevNTP_D	PValueNTP_D	RatioNTP_E	StdDevNTP_E	PValueNTP_E	RatioNTP_F
RecName: Full=50S ribosomal protein L2; _ OS=Staphylococcus aureus (strain Mu3 / ATCC 700698).	APIGRPSPMSPWGKPTLGK	5402	20130320_UON_C2	19	5402	2173	659.693	27.2139	1	1.73896e+06	2.1974e+07	1.34557e+07	1.7967e+07	8.2864e+06	1.12406e+07	1.9528e+07	1.25739e+07	8.34762e+06	6.98722e+06	7.02946e+06	8.10491e+06	1.38058e+07	1.32926e+07	1.07998e+07	1.26131e+07	566893	976915	215976	222776	2.33803e+07	9.55914e+06	6.21016e+06	3.33572e+07	1	1.26981	1	0.936397	0.940113	0.867743	0.552622	0.402395	0.253645	0.916127	0.676905	0.810107	0.0359579	0.0489663	0.0558774	1.31506
	ATIGQVGNLQHELVNVGK	507	20130320_UON_B2	24	507	440	626.343	31.553	1	1.18419e+07	5.57421e+07	4.29959e+07	4.59873e+07	6.71827e+07	7.44716e+07	7.74597e+07	7.72834e+07	3.14982e+07	3.159e+07	2.69699e+07	3.37455e+07	5.86375e+07	4.47659e+07	3.5149e+07	4.56081e+07	6.10313e+06	4.67497e+06	7.33203e+06	6.22928e+06	1.02438e+08	1.01e+08	7.78316e+07	1.33096e+08	1	0.970638	1	1.8931	1.04164	0.030925	0.790737	0.45657	0.453964	1.17624	0.817281	0.549158	0.155457	0.103294	0.0398015	2.64657
	GLEVGQIVESGAEADIK	5402	20130320_UON_C2	19	5402	2173	659.693	27.2139	1	1.73896e+06	2.1974e+07	1.34557e+07	1.7967e+07	8.2864e+06	1.12406e+07	1.9528e+07	1.25739e+07	8.34762e+06	6.98722e+06	7.02946e+06	8.10491e+06	1.38058e+07	1.32926e+07	1.07998e+07	1.26131e+07	566893	976915	215976	222776	2.33803e+07	9.55914e+06	6.21016e+06	3.33572e+07	1	1.26981	1	0.936397	0.940113	0.867743	0.552622	0.402395	0.253645	0.916127	0.676905	0.810107	0.0359579	0.0489663	0.0558774	1.31506
	GSVMNPNDHPHGGGEGR	5671	20130320_UON_B2	24	5671	2771	939.011	31.5962	1	1.64708e+06	1.09158e+07	8.97852e+06	9.7102e+06	1.22955e+07	1.31505e+07	1.3519e+07	1.2536e+07	5.802e+06	5.00635e+06	3.7486e+06	5.71801e+06	9.61675e+06	7.34588e+06	6.98503e+06	7.34607e+06	1.12148e+06	864148	979818	883923	1.73626e+07	1.64019e+07	1.31692e+07	2.29822e+07	1	1.07193	1	1.64795	0.954935	0.0931931	0.648765	0.469272	0.283492	1.00135	0.69125	0.996409	0.123173	0.0810561	0.0466478	2.23719
	MILSTCR+Carbamidomethyl(6)	4568	20130320_UON_B2	18	4568	1807	440.721	17.0445	1	2.68415e+06	1.63153e+07	1.27913e+07	1.30929e+07	2.36438e+07	2.24765e+07	3.19806e+07	2.78238e+07	6.76005e+06	7.16608e+06	6.65941e+06	6.62102e+06	1.29006e+07	1.24322e+07	1.03072e+07	1.46297e+07	2.03298e+06	1.42776e+06	1.16233e+06	1.56195e+06	3.20112e+07	2.35471e+07	1.9726e+07	3.72014e+07	1	1.05347	1	2.35999	1.62858	0.00713818	0.606158	0.341557	0.231696	1.12	0.748455	0.687884	0.137801	0.105069	0.0463569	2.50616
	NMTSLDFAEITK	672	20130320_UON_B2	23	672	628	685.334	34.8117	1	6.67579e+06	6.44423e+07	4.38038e+07	4.36117e+07	2.873e+07	3.37874e+07	6.07138e+07	3.88113e+07	3.58628e+07	3.48041e+07	2.98617e+07	3.7931e+07	4.70174e+07	4.97688e+07	3.65852e+07	4.04678e+07	2.62013e+06	6.11282e+06	1.50038e+06	2.11489e+06	8.00053e+07	3.54493e+07	2.25419e+07	1.15131e+08	1	1.21352	1	1.02213	0.975534	0.952319	0.873377	0.616335	0.706209	1.09654	0.817196	0.775638	0.0778902	0.0994511	0.0553303	1.59668
	SANIALVVYADGEK	3547	20130320_UON_B2	18	3547	217	725.378	31.6359	1	2.3431e+07	4.57317e+07	4.49692e+07	2.84909e+07	2.93148e+07	4.32385e+07	6.07926e+07	4.69732e+07	6.10312e+06	6.75498e+06	2.02614e+06	3.17552e+06	3.4485e+06	3.21117e+06	2.50732e+06	3.33796e+06	1.98511e+07	1.28186e+07	4.73118e+07	5.29029e+07	9.72707e+07	5.85884e+07	4.12735e+07	7.79001e+07	1	0.638763	1	1.26431	0.766738	0.316804	0.126626	0.10425	0.0103939	0.0876785	0.0398902	0.0105802	0.931719	0.854022	0.840218	1.92839
	SLLKPLPK	1184	20130320_UON_D3	24	1184	423	448.3	16.4574	1	1.01271e+07	6.17954e+07	3.9277e+07	4.41975e+07	7.47759e+07	7.31256e+07	8.33601e+07	7.20734e+07	2.72736e+07	2.64267e+07	2.98862e+07	3.00122e+07	4.26104e+07	4.36595e+07	3.27446e+07	3.92952e+07	4.51363e+06	4.90969e+06	5.07436e+06	5.7581e+06	1.26765e+08	1.03676e+08	1.30306e+08	1.28653e+08	1	1.10425	1	1.952	1.21004	0.0373691	0.731022	0.450544	0.402314	1.01874	0.689129	0.951027	0.130349	0.0853327	0.0512129	3.14935
	VDSIQYDPNR	812	20130320_UON_B2	43	812	242	603.788	18.5705	1	1.44259e+07	7.92159e+07	5.59044e+07	6.31758e+07	1.05565e+08	1.03289e+08	1.14128e+08	1.05993e+08	4.09231e+07	4.26418e+07	4.26461e+07	4.8071e+07	5.84553e+07	6.01658e+07	4.7873e+07	5.76638e+07	9.3988e+06	7.23888e+06	9.44527e+06	8.38079e+06	2.0109e+08	1.81958e+08	2.2209e+08	2.13495e+08	1	1.03838	1	2.0166	1.13614	0.0277446	0.819295	0.483815	0.537703	1.05376	0.651344	0.851191	0.162013	0.103694	0.0481789	3.84837
	VGNALPLQNIPVGTVVHNIELKPGK	72	20130320_UON_B2	24	72	133	652.629	35.8095	1	1.21712e+07	6.87319e+07	6.27158e+07	6.04644e+07	9.06225e+07	7.46835e+07	1.2282e+08	1.07349e+08	4.61194e+07	3.91437e+07	4.32823e+07	7.19132e+07	5.57001e+07	6.45029e+07	4.9742e+07	5.71586e+07	5.65186e+06	3.54993e+06	4.24797e+06	3.07063e+06	1.95857e+08	1.29238e+08	1.47999e+08	3.294e+08	1	1.02444	1	1.93782	1.40036	0.0302389	0.982239	0.793433	0.954348	1.1128	0.688941	0.694228	0.0809493	0.06349	0.0369274	3.93219
	YIIAPK	1697	20130320_UON_B2	24	1697	750	352.719	16.3786	1	5.57675e+06	3.61993e+07	2.49822e+07	2.72619e+07	4.95241e+07	4.6464e+07	5.07508e+07	4.67586e+07	1.77884e+07	1.89737e+07	2.02071e+07	2.18408e+07	2.69644e+07	2.68335e+07	2.174e+07	2.68171e+07	3.89471e+06	3.57755e+06	3.9735e+06	4.28892e+06	8.16282e+07	6.05057e+07	7.61441e+07	7.97471e+07	1	1.09723	1	2.05804	1.21842	0.0290853	0.838224	0.533641	0.598611	1.08865	0.70645	0.77063	0.167354	0.104245	0.0560296	3.1698
	YVLIR	7115	20130320_UON_B2	24	7115	1743	332.211	20.5788	1	3.4839e+06	1.93685e+07	1.24605e+07	1.2555e+07	2.20499e+07	2.33309e+07	2.68431e+07	2.60024e+07	8.57322e+06	7.96442e+06	7.16315e+06	8.3549e+06	1.29944e+07	1.25546e+07	1.05209e+07	1.43053e+07	1.87302e+06	1.539e+06	2.69995e+06	2.31221e+06	2.9461e+07	3.15082e+07	2.83631e+07	3.35533e+07	1	1.08882	1	2.05203	1.30465	0.0247952	0.669669	0.416433	0.312176	1.05238	0.704061	0.862384	0.175988	0.138175	0.0559767	2.56718
										7.96189e+06	4.18672e+07	3.13158e+07	3.20401e+07	4.33564e+07	4.42082e+07	5.67854e+07	4.8896e+07	2.02833e+07	1.95372e+07	1.88758e+07	2.36327e+07	2.96631e+07	2.93188e+07	2.29795e+07	2.76546e+07	4.84956e+06	4.0556e+06	7.01328e+06	7.32909e+06	8.42207e+07	6.34159e+07	6.59888e+07	1.03156e+08
										9.55427e+07	5.02406e+08	3.7579e+08	3.84481e+08	5.20277e+08	5.30499e+08	6.81424e+08	5.86752e+08	2.43399e+08	2.34446e+08	2.26509e+08	2.83593e+08	3.55957e+08	3.51825e+08	2.75754e+08	3.31856e+08	5.81947e+07	4.86671e+07	8.41594e+07	8.79491e+07	1.01065e+09	7.60991e+08	7.91865e+08	1.23787e+09
RL6_STAA1 50S ribosomal protein L6 OS=Staphylococcus aureus (strain Mu3 / ATCC 700698) GN=rplF PE=3 SV=1	AEENITFSVEK	2742	20130320_UON_A2	23	2742	623	633.811	27.743	1	1.60805e+07	4.59453e+07	3.59711e+07	3.32157e+07	5.21208e+07	4.46507e+07	6.24014e+07	6.72761e+07	2.35208e+07	2.47258e+07	2.13957e+07	2.70269e+07	3.60927e+07	3.26479e+07	2.48177e+07	3.6491e+07	6.3961e+06	2.46815e+06	5.36888e+06	2.54755e+06	8.24148e+07	8.08051e+07	5.16141e+07	8.61417e+07	1	0.757081	1	1.72582	0.963422	0.0262432	0.736737	0.350571	0.259475	0.991135	0.540174	0.96776	0.127889	0.109175	0.0178381	2.2938
	ALLNNMVQGVSQGYVK	799	20130320_UON_A2	23	799	747	860.952	35.004	1	1.05305e+07	4.84782e+07	3.70068e+07	3.86919e+07	3.23648e+07	3.0209e+07	5.41027e+07	3.70552e+07	2.81509e+07	2.82068e+07	2.44589e+07	3.11943e+07	4.19592e+07	3.77195e+07	3.17028e+07	4.08748e+07	5.30364e+06	9.59703e+06	1.5527e+06	2.28591e+06	6.70952e+07	2.95708e+07	1.46763e+07	1.02853e+08	1	0.964374	1	1.14123	0.871883	0.645777	0.831513	0.482821	0.53785	1.13027	0.681786	0.634468	0.139111	0.17561	0.0343326	1.59008
	DLILNVGYSHPVEIK	3233	20130320_UON_A2	21	3233	2061	848.964	34.2817	1	4.81921e+06	1.88879e+07	1.47202e+07	1.19649e+07	1.5433e+07	1.27466e+07	1.92342e+07	1.8379e+07	4.98485e+06	4.29613e+06	3.53445e+06	7.12541e+06	1.22653e+07	1.31175e+07	9.63843e+06	1.30794e+07	1.6229e+06	677842	1.08638e+06	395378	2.64555e+07	2.6998e+07	1.73007e+07	3.97626e+07	1	0.939103	1	1.30561	0.847728	0.303357	0.395712	0.308436	0.0783723	0.954524	0.578295	0.862348	0.0750612	0.0775712	0.0285999	2.19313
	EQVGALASNIR	1149	20130320_UON_A2	24	1149	251	579.314	23.0285	1	3.02894e+07	7.25081e+07	6.09445e+07	6.71444e+07	1.06791e+08	1.0893e+08	9.57928e+07	1.21742e+08	4.92745e+07	5.18958e+07	4.4455e+07	6.13354e+07	7.77536e+07	6.60388e+07	5.72186e+07	6.70032e+07	1.95868e+07	8.24363e+06	1.63217e+07	9.2898e+06	1.64787e+08	1.73075e+08	1.49564e+08	1.61144e+08	1	0.654474	1	1.87649	0.798434	0.00631916	0.896375	0.416337	0.586508	1.16081	0.525576	0.418381	0.231464	0.170786	0.0145124	2.80905
	IIDIPSDVTVTFDGNHVTVK	3102	20130320_UON_A2	38	3102	668	724.048	36.8812	1	2.24952e+06	4.62055e+07	2.88102e+07	2.50819e+07	5.35994e+07	3.9264e+07	4.64591e+07	3.78231e+07	9.54774e+06	1.27119e+07	9.46285e+06	1.64112e+07	2.27827e+07	2.23051e+07	1.33318e+07	1.69501e+07	3.06892e+06	2.00929e+06	1.10313e+06	988061	8.80045e+07	6.80285e+07	5.73973e+07	7.35409e+07	1	1.41305	1	1.73083	1.50691	0.128335	0.470299	0.46074	0.231151	0.736413	0.697195	0.516138	0.07005	0.0872399	0.077948	2.8039
	QEENTIEVVRPSDSKEDR	9891	20130320_UON_A2	22	9891	2800	711.01	14.9391	1	2.24848e+06	8.38751e+06	6.86506e+06	5.79687e+06	9.36049e+06	1.047e+07	1.32776e+07	1.23627e+07	4.59093e+06	4.86483e+06	5.228e+06	4.72724e+06	7.79652e+06	7.05137e+06	5.66191e+06	8.21304e+06	1.67676e+06	468979	1.28329e+06	694059	2.16733e+07	1.94448e+07	1.49924e+07	1.36673e+07	1	0.896308	1	1.95171	1.17975	0.0155731	0.833164	0.420432	0.511635	1.23285	0.744932	0.392859	0.176972	0.173873	0.0321126	2.99502
										1.10363e+07	4.00688e+07	3.07196e+07	3.03159e+07	4.49449e+07	4.1045e+07	4.85446e+07	4.91064e+07	2.00116e+07	2.11169e+07	1.80891e+07	2.46367e+07	3.31083e+07	2.98134e+07	2.37285e+07	3.04353e+07	6.27585e+06	3.91082e+06	4.45268e+06	2.70013e+06	7.50718e+07	6.63203e+07	5.09242e+07	7.95184e+07
										6.62176e+07	2.40413e+08	1.84318e+08	1.81896e+08	2.6967e+08	2.4627e+08	2.91268e+08	2.94638e+08	1.2007e+08	1.26701e+08	1.08535e+08	1.4782e+08	1.9865e+08	1.7888e+08	1.42371e+08	1.82612e+08	3.76551e+07	2.34649e+07	2.67161e+07	1.62008e+07	4.50431e+08	3.97922e+08	3.05545e+08	4.7711e+08
RS2_STAA2 30S ribosomal protein S2 OS=Staphylococcus aureus (strain JH1) GN=rpsB PE=3 SV=1	AGQFYINQR	1299	20130320_UON_A2	24	1299	336	548.778	20.5532	1	8.22583e+06	5.87261e+07	5.30856e+07	5.16468e+07	7.36123e+07	5.57543e+07	8.28231e+07	9.61573e+07	3.79274e+07	3.69655e+07	3.68932e+07	4.77127e+07	4.95558e+07	4.00796e+07	4.01982e+07	5.22909e+07	1.19618e+07	8.68283e+06	8.09143e+06	5.19024e+06	1.54931e+08	1.37423e+08	1.374e+08	1.7621e+08	1	1.08716	1	1.79601	1.37161	0.0596121	0.929023	0.627236	0.813946	1.06081	0.72402	0.841222	0.197608	0.172119	0.0588671	3.52952
	FLGGIR	1532	20130320_UON_A2	24	1532	425	331.701	21.8223	1	7.20323e+06	4.7549e+07	3.71788e+07	3.69814e+07	7.1103e+07	6.75949e+07	7.62688e+07	7.30765e+07	3.18951e+07	3.20335e+07	2.71499e+07	3.52279e+07	3.72653e+07	3.81297e+07	2.58655e+07	3.7329e+07	1.40976e+07	8.28043e+06	1.37478e+07	7.33429e+06	1.16107e+08	1.24958e+08	1.3284e+08	1.32616e+08	1	1.07968	1	2.23441	1.31895	0.0173724	0.979785	0.632209	0.945696	1.07507	0.762436	0.80626	0.337129	0.292292	0.0887249	3.92919
	KLNIPIVGIVDTNCDPDEIDYVIPANDDAIR+Carbamidomethyl(14)	3739	20130320_UON_A2	24	3739	410	1156.58	41.7434	1	1.09378e+06	2.91977e+07	1.72559e+07	1.72328e+07	4.37112e+07	4.34969e+07	3.84193e+07	3.2216e+07	8.59808e+06	9.00393e+06	7.00087e+06	8.13581e+06	1.49077e+07	2.18617e+07	1.16371e+07	1.65252e+07	6.99964e+06	7.5497e+06	6.27317e+06	6.00233e+06	7.9592e+07	7.37284e+07	6.96647e+07	7.26197e+07	1	1.42478	1	2.4366	2.0701	0.019495	0.505382	0.413454	0.259205	1.00234	0.977592	0.995393	0.414091	0.338372	0.198489	4.5632
	KVDEAYNFLK	540	20130320_UON_A2	26	540	373	613.821	26.896	1	7.47205e+06	5.34284e+07	4.23301e+07	3.96638e+07	8.00588e+07	7.54214e+07	9.29247e+07	8.75721e+07	3.43248e+07	3.54483e+07	3.25639e+07	4.06052e+07	4.18877e+07	3.97439e+07	3.27723e+07	4.30643e+07	1.60448e+07	1.21481e+07	1.22675e+07	8.83509e+06	1.3108e+08	1.35096e+08	9.95106e+07	1.67143e+08	1	1.10599	1	2.35123	1.51797	0.0110176	1.00034	0.649943	0.999116	1.10199	0.738341	0.741042	0.344978	0.273261	0.0972222	3.72884
	MEEDGLFEVLPK	4441	20130320_UON_A2	15	4441	-1	703.844	37.8362	1	3.63494e+06	3.2028e+07	2.38447e+07	1.85365e+07	1.04123e+07	1.39268e+07	2.56996e+07	1.74081e+07	2.50241e+07	2.75467e+07	2.2489e+07	2.73224e+07	2.66642e+07	3.04559e+07	1.97826e+07	2.93953e+07	2.15516e+06	1.916e+06	820111	621512	3.30788e+07	1.63569e+07	5.69664e+06	3.65766e+07	1	1.22501	1	0.864214	0.864925	0.714547	1.31185	0.924682	0.386588	1.36202	1.08034	0.335104	0.0706368	0.082711	0.0557879	1.17509
	NGIYIIDLQK	1095	20130320_UON_A2	24	1095	1014	588.832	34.3648	1	3.14954e+06	2.05038e+07	2.11364e+07	1.88476e+07	3.38413e+07	2.66754e+07	3.87668e+07	3.97282e+07	1.37471e+07	1.37836e+07	1.18315e+07	1.65761e+07	1.93053e+07	1.4557e+07	1.73805e+07	2.11075e+07	6.81883e+06	3.82389e+06	4.36178e+06	2.31852e+06	6.50798e+07	6.07008e+07	5.38175e+07	8.05744e+07	1	1.07624	1	2.18444	1.55077	0.0136303	0.879017	0.595805	0.688152	1.13692	0.787969	0.656326	0.272214	0.264062	0.0704344	4.08836
	QLLEAGVHFGHQTR	7577	20130320_UON_A2	24	7577	1527	531.612	20.5889	1	1.45292e+06	2.43851e+07	1.68707e+07	1.62243e+07	2.58889e+07	2.66338e+07	3.43952e+07	2.82433e+07	6.56869e+06	5.09598e+06	3.6793e+06	4.77456e+06	1.17006e+07	1.19583e+07	7.63098e+06	1.06421e+07	1.52685e+06	280371	786782	178104	4.71819e+07	4.23957e+07	3.614e+07	4.91143e+07	1	1.30279	1	1.9541	1.53513	0.0538885	0.34138	0.303269	0.135674	0.711521	0.598197	0.444948	0.0470384	0.0724713	0.0608872	2.96662
	QVSEDGGQVLFVGTK	1717	20130320_UON_A2	24	1717	815	782.401	30.1183	1	5.02663e+06	3.0596e+07	2.71248e+07	2.17632e+07	4.01731e+07	4.38902e+07	5.18875e+07	4.40545e+07	2.20321e+07	2.2968e+07	2.20437e+07	2.61715e+07	2.61627e+07	2.63652e+07	1.97582e+07	2.71545e+07	6.91084e+06	3.29777e+06	6.64206e+06	3.37527e+06	6.82317e+07	6.77194e+07	5.0339e+07	7.2889e+07	1	1.07274	1	2.12997	1.37572	0.0173029	1.103	0.684454	0.728973	1.17666	0.793385	0.566698	0.23933	0.222527	0.0637062	3.06682
	WLGGLLTNYK	423	20130320_UON_A2	24	423	375	582.821	36.6714	1	6.15369e+06	6.82378e+07	4.0865e+07	4.16289e+07	8.7102e+07	8.52633e+07	8.84695e+07	7.51737e+07	2.04591e+07	1.57591e+07	1.34204e+07	1.88503e+07	4.42206e+07	4.51757e+07	3.26218e+07	4.40645e+07	1.32474e+07	1.28468e+07	1.20363e+07	1.11301e+07	1.44947e+08	1.58638e+08	1.30754e+08	1.41333e+08	1	1.29803	1	2.14175	1.54378	0.0354493	0.436554	0.36353	0.180608	1.05862	0.838841	0.870539	0.31399	0.227674	0.124817	3.66938
	YIFTER	3487	20130320_UON_A2	24	3487	931	414.714	21.8126	1	3.93036e+06	2.51373e+07	1.99672e+07	1.7784e+07	4.13436e+07	3.71316e+07	4.28477e+07	4.3637e+07	1.48797e+07	1.60777e+07	1.33744e+07	1.92788e+07	1.89896e+07	2.03112e+07	1.33121e+07	2.03055e+07	7.99319e+06	5.23117e+06	7.41302e+06	4.47706e+06	5.95192e+07	7.0671e+07	6.71188e+07	6.77574e+07	1	1.08439	1	2.46876	1.51213	0.00881999	0.951985	0.66629	0.873979	1.09128	0.791442	0.768622	0.375858	0.304964	0.102836	3.96693
										4.7343e+06	3.89789e+07	2.99659e+07	2.80309e+07	5.07246e+07	4.75789e+07	5.72502e+07	5.37267e+07	2.15456e+07	2.14682e+07	1.90446e+07	2.44655e+07	2.90659e+07	2.88638e+07	2.20959e+07	3.01879e+07	8.7756e+06	6.4057e+06	7.24399e+06	4.94625e+06	8.99749e+07	8.87687e+07	7.83281e+07	9.96834e+07
										4.7343e+07	3.89789e+08	2.99659e+08	2.80309e+08	5.07246e+08	4.75789e+08	5.72502e+08	5.37267e+08	2.15456e+08	2.14682e+08	1.90446e+08	2.44655e+08	2.90659e+08	2.88638e+08	2.20959e+08	3.01879e+08	8.7756e+07	6.4057e+07	7.24399e+07	4.94625e+07	8.99749e+08	8.87687e+08	7.83281e+08	9.96834e+08
RS7_STAAB 30S ribosomal protein S7 OS=Staphylococcus aureus (strain bovine RF122 / ET3_1) GN=rpsG PE=3 SV=1	DVLPDPIHNSK	8718	20130320_UON_A2	23	8718	1563	617.822	24.3669	1	3.62436e+06	1.88073e+07	1.49447e+07	1.4414e+07	2.3166e+07	2.00841e+07	2.66561e+07	2.35634e+07	1.29596e+07	1.33462e+07	1.1996e+07	1.48997e+07	1.31162e+07	1.26077e+07	1.05102e+07	1.34047e+07	3.32498e+06	2.59628e+06	2.21176e+06	1.7845e+06	3.96675e+07	3.09678e+07	2.86827e+07	4.58152e+07	1	1.00661	1	1.80477	1.11595	0.0418095	1.02725	0.610315	0.921532	0.958456	0.583458	0.880989	0.191494	0.146891	0.048101	2.80232
	ILYSAFNLVEQR+Deamidated(11)	205	20130320_UON_A2	24	205	175	727.383	37.6636	1	1.39966e+07	9.21464e+07	6.48393e+07	6.64903e+07	1.58558e+08	1.35184e+08	1.43818e+08	1.21029e+08	4.68453e+07	4.39124e+07	3.38777e+07	4.17224e+07	6.93462e+07	7.37016e+07	5.40882e+07	7.21183e+07	2.29994e+07	2.33955e+07	2.20735e+07	1.96254e+07	2.44147e+08	2.52047e+08	2.60168e+08	2.41845e+08	1	1.10259	1	2.35222	1.5616	0.00968109	0.700535	0.479739	0.358761	1.13383	0.776655	0.667687	0.370964	0.233011	0.106566	4.20346
	LANEILDAANNTGGAVK	74	20130320_UON_A2	24	74	100	835.935	30.3112	1	2.28486e+07	1.21767e+08	8.92939e+07	1.05678e+08	2.04943e+08	1.66276e+08	1.99587e+08	1.91864e+08	9.10346e+07	9.31485e+07	8.64489e+07	9.95473e+07	1.00104e+08	9.28735e+07	7.98739e+07	9.37268e+07	3.43231e+07	2.51547e+07	2.952e+07	2.53915e+07	3.05932e+08	2.65801e+08	2.68143e+08	3.89248e+08	1	1.02331	1	2.24587	1.35083	0.0111406	1.09009	0.621848	0.749219	1.07948	0.652262	0.779036	0.336848	0.223135	0.0802181	3.61947
	RVGGSNYQVPVEVRPER	4239	20130320_UON_A2	24	4239	1092	648.011	19.6523	1	3.11903e+06	2.5241e+07	1.52572e+07	1.64886e+07	3.20838e+07	2.77765e+07	3.16246e+07	2.86749e+07	1.23197e+07	1.07872e+07	1.07266e+07	1.32339e+07	1.47204e+07	1.43647e+07	1.22428e+07	1.50793e+07	4.69398e+06	3.87349e+06	4.36592e+06	3.47339e+06	5.25902e+07	4.62785e+07	5.80823e+07	4.88315e+07	1	1.21092	1	1.99914	1.35248	0.0421752	0.783073	0.55562	0.527179	0.938464	0.65293	0.85288	0.272964	0.201054	0.0954984	3.42366
	VGGSNYQVPVEVRPER	787	20130320_UON_A2	24	787	290	595.977	25.0381	1	1.8614e+07	7.62902e+07	6.26842e+07	5.66924e+07	8.07759e+07	7.1085e+07	1.05595e+08	1.01875e+08	5.29082e+07	5.37874e+07	5.09782e+07	6.4392e+07	5.93593e+07	5.23987e+07	4.42975e+07	5.40581e+07	1.32831e+07	5.80558e+06	9.57704e+06	4.30907e+06	1.60994e+08	1.63554e+08	1.28102e+08	1.8449e+08	1	0.922326	1	1.67692	1.08326	0.056535	1.03633	0.590522	0.887093	0.980554	0.568654	0.939435	0.153886	0.1461	0.0332411	2.97339
										1.24405e+07	6.68503e+07	4.94039e+07	5.19527e+07	9.99054e+07	8.40809e+07	1.01456e+08	9.34013e+07	4.32135e+07	4.29963e+07	3.88055e+07	4.67591e+07	5.13293e+07	4.91892e+07	4.02025e+07	4.96774e+07	1.57249e+07	1.21651e+07	1.35496e+07	1.09168e+07	1.60666e+08	1.5173e+08	1.48635e+08	1.82046e+08
										6.22025e+07	3.34252e+08	2.47019e+08	2.59763e+08	4.99527e+08	4.20405e+08	5.0728e+08	4.67006e+08	2.16067e+08	2.14982e+08	1.94027e+08	2.33795e+08	2.56646e+08	2.45946e+08	2.01013e+08	2.48387e+08	7.86246e+07	6.08255e+07	6.77482e+07	5.45838e+07	8.03331e+08	7.58648e+08	7.43177e+08	9.1023e+08
RL1_STAA1 50S ribosomal protein L1 OS=Staphylococcus aureus (strain Mu3 / ATCC 700698) GN=rplA PE=3 SV=1	GAVVLPNGTGK	3819	20130320_UON_A2	22	3819	1330	506.79	17.5014	1	3.13626e+06	1.77661e+07	1.35808e+07	1.49713e+07	2.55594e+07	2.88048e+07	2.55989e+07	2.51021e+07	8.61368e+06	1.08542e+07	1.15732e+07	1.3772e+07	1.64944e+07	1.49166e+07	1.08529e+07	1.55187e+07	4.05712e+06	3.6107e+06	3.2851e+06	3.95031e+06	5.2602e+07	4.2118e+07	5.02131e+07	5.7613e+07	1	1.03417	1	2.12448	1.23662	0.018852	0.906147	0.640531	0.749394	1.1684	0.804897	0.577425	0.301352	0.184138	0.0734199	4.0956
	IAEAEAAGADYVGEAEYVQK	5193	20130320_UON_A2	24	5193	1834	1042.49	30.6933	1	4.56172e+06	1.70165e+07	1.5264e+07	1.17221e+07	1.85709e+07	1.66894e+07	2.2125e+07	2.14582e+07	1.04076e+07	1.08151e+07	9.78645e+06	1.13755e+07	1.28875e+07	1.40253e+07	9.63698e+06	1.13267e+07	2.40851e+06	1.48099e+06	1.71361e+06	1.15471e+06	2.3299e+07	2.56023e+07	1.8186e+07	2.63086e+07	1	0.907984	1	1.62348	0.946012	0.0639326	0.872752	0.451403	0.615667	0.985834	0.604723	0.956011	0.139152	0.106939	0.0315335	1.92314
	SQSVLVFAK	274	20130320_UON_A2	25	274	222	489.782	28.4587	1	1.51162e+07	8.44448e+07	6.4198e+07	6.75061e+07	1.18049e+08	1.18517e+08	1.14937e+08	1.2172e+08	5.0635e+07	5.41395e+07	4.59958e+07	5.58592e+07	6.90034e+07	6.38747e+07	5.21333e+07	5.94437e+07	1.86975e+07	1.77191e+07	1.66877e+07	1.51526e+07	1.82198e+08	1.69826e+08	1.93174e+08	2.11336e+08	1	1.03141	1	2.04623	1.10326	0.0264166	0.893475	0.536104	0.709081	1.05703	0.66876	0.842156	0.295146	0.178424	0.0715302	3.27129
	SVAVTTTMGPGVK	880	20130320_UON_A2	24	880	369	624.334	20.9427	1	9.0791e+06	8.94428e+07	6.43052e+07	6.77456e+07	4.6709e+07	5.25206e+07	8.51695e+07	6.01472e+07	5.22395e+07	5.49e+07	5.04402e+07	6.38965e+07	6.92078e+07	6.89705e+07	5.59468e+07	7.19224e+07	9.08037e+06	1.88994e+07	2.2819e+06	4.26413e+06	1.20351e+08	5.0112e+07	3.91166e+07	1.68055e+08	1	1.18783	1	1.0606	0.923795	0.863014	0.960548	0.674101	0.903712	1.15386	0.80967	0.644389	0.149739	0.217598	0.0613169	1.63781
	TGTVTMDVK	2438	20130320_UON_A2	20	2438	872	476.242	15.1412	1	5.4359e+06	5.02087e+07	4.27536e+07	3.64945e+07	2.15133e+07	1.79538e+07	4.17761e+07	3.44871e+07	3.18389e+07	3.18197e+07	3.2363e+07	3.55523e+07	4.68339e+07	3.77859e+07	3.52188e+07	4.57337e+07	3.90236e+06	3.76612e+06	1.14336e+06	1.39397e+06	3.74936e+07	1.52919e+07	1.08603e+07	7.03482e+07	1	1.16678	1	0.857944	0.830447	0.690174	0.975397	0.622125	0.938269	1.22744	0.886914	0.501276	0.0756588	0.0881975	0.0500924	0.993338
	TQHYSVEEAIK	4380	20130320_UON_A2	1	4380	997	653.326	16.5934	1	3.33956e+06	1.95397e+07	1.41188e+07	1.39784e+07	2.40536e+07	2.38274e+07	2.75163e+07	2.38333e+07	1.12821e+07	1.0911e+07	1.12402e+07	1.32541e+07	1.5323e+07	1.39174e+07	1.3264e+07	1.73884e+07	3.43359e+06	2.30351e+06	3.58099e+06	2.22374e+06	4.15535e+07	3.8482e+07	4.2931e+07	3.94876e+07	1	1.06454	1	1.94659	1.17805	0.0336725	0.915859	0.57127	0.774352	1.17491	0.768571	0.565461	0.226414	0.177111	0.0613169	3.18684
	VSFTDEQLIENFNTLQDVLAK	798	20130320_UON_A2	24	798	1430	1212.61	45.5251	1	605132	1.90092e+07	1.07432e+07	9.56824e+06	2.38915e+07	2.06816e+07	2.12591e+07	1.81206e+07	4.214e+06	4.74399e+06	2.61557e+06	4.17561e+06	8.00881e+06	1.33415e+07	6.86889e+06	9.91613e+06	2.16907e+06	2.32813e+06	1.49986e+06	952876	3.74123e+07	4.28048e+07	2.72701e+07	3.59933e+07	1	1.50908	1	2.10273	1.82382	0.0558822	0.394462	0.389661	0.206752	0.955156	1.0045	0.916996	0.174072	0.194897	0.115929	3.59368
										5.89627e+06	4.24897e+07	3.21377e+07	3.17123e+07	3.97638e+07	3.98564e+07	4.83403e+07	4.35526e+07	2.41758e+07	2.54548e+07	2.34306e+07	2.82693e+07	3.39656e+07	3.24046e+07	2.62745e+07	3.30357e+07	6.24978e+06	7.15828e+06	4.31322e+06	4.15605e+06	7.07013e+07	5.4891e+07	5.45359e+07	8.70203e+07
										4.12739e+07	2.97428e+08	2.24964e+08	2.21986e+08	2.78347e+08	2.78995e+08	3.38382e+08	3.04868e+08	1.69231e+08	1.78183e+08	1.64014e+08	1.97885e+08	2.37759e+08	2.26832e+08	1.83922e+08	2.3125e+08	4.37485e+07	5.0108e+07	3.01926e+07	2.90924e+07	4.94909e+08	3.84237e+08	3.81752e+08	6.09142e+08
RL4_STAA1 50S ribosomal protein L4 OS=Staphylococcus aureus (strain Mu3 / ATCC 700698) GN=rplD PE=3 SV=1	ANYDVLK	1256	20130320_UON_A2	24	1256	555	411.72	18.7385	1	6.50036e+06	3.4434e+07	2.65057e+07	2.91782e+07	5.42341e+07	5.65786e+07	6.12315e+07	5.58191e+07	2.9365e+07	3.00765e+07	3.14039e+07	3.48674e+07	2.99491e+07	2.89559e+07	2.39886e+07	2.79457e+07	1.08217e+07	7.83054e+06	8.80122e+06	8.38338e+06	9.87274e+07	8.98654e+07	9.92886e+07	1.13451e+08	1	1.01195	1	2.35839	1.31777	0.010268	1.30113	0.7595	0.321811	1.14719	0.688593	0.606105	0.370912	0.241647	0.0879684	4.1538
	AQENGLTVVDAFNFEAPK	4119	20130320_UON_A2	22	4119	795	975.479	38.6432	1	3.88758e+06	2.23082e+07	1.88789e+07	1.88364e+07	3.27903e+07	3.24882e+07	3.59495e+07	3.10656e+07	1.26874e+07	1.44706e+07	1.34782e+07	1.50514e+07	1.45475e+07	1.69006e+07	1.30962e+07	1.45755e+07	4.7383e+06	3.18131e+06	3.57926e+06	3.1242e+06	5.33858e+07	4.70652e+07	4.56987e+07	5.37126e+07	1	1.02926	1	2.06996	1.19417	0.021895	0.871329	0.514031	0.652939	0.925034	0.574533	0.792202	0.228804	0.16466	0.0571748	3.12719
	NIPGVQVTTAQGLNVLDITNADSLVITEAAAK	4128	20130320_UON_A2	9	4128	795	975.98	38.6432	1	9.19771e+06	4.05405e+07	3.08046e+07	3.42519e+07	5.50844e+07	5.26829e+07	5.16869e+07	4.96487e+07	2.24785e+07	1.44584e+07	1.6154e+07	1.56935e+07	1.66655e+07	2.25542e+07	1.20669e+07	2.65922e+07	4.69926e+06	3.74604e+06	5.81453e+06	5.21887e+06	6.61302e+07	5.06801e+07	6.4856e+07	7.79799e+07	1	0.948555	1	1.82154	0.942611	0.0386182	0.599195	0.409403	0.189574	0.678418	0.544791	0.283152	0.169683	0.111028	0.0391366	2.26183
	NVLSTLEQPK	204	20130320_UON_A2	24	204	181	564.814	28.431	1	3.8428e+07	9.54974e+07	8.05101e+07	8.50544e+07	1.18932e+08	1.31478e+08	1.21703e+08	1.22661e+08	6.39725e+07	6.35104e+07	6.70618e+07	7.63326e+07	7.9826e+07	8.75338e+07	6.14129e+07	7.55479e+07	2.07972e+07	1.51149e+07	1.99618e+07	1.89214e+07	2.01544e+08	1.94222e+08	2.20353e+08	2.21435e+08	1	0.670298	1	1.65206	0.626147	0.0272831	0.904462	0.38266	0.614127	1.01613	0.48699	0.933852	0.249742	0.117217	0.0201886	2.7966
	NVLSTLEQPKK	5152	20130320_UON_A2	24	5152	1362	628.86	21.165	1	6.22281e+06	2.14049e+07	1.7566e+07	1.8791e+07	2.8419e+07	2.47866e+07	2.76595e+07	2.55805e+07	1.14871e+07	1.14506e+07	1.19253e+07	1.41867e+07	1.59616e+07	1.44441e+07	1.49304e+07	1.41354e+07	3.72591e+06	3.36698e+06	3.01238e+06	3.30284e+06	4.23258e+07	3.47025e+07	4.43684e+07	5.31494e+07	1	0.838875	1	1.66361	0.804596	0.0466282	0.766585	0.402859	0.349371	0.929464	0.439816	0.759817	0.209552	0.106219	0.0325516	2.72793
										1.28473e+07	4.2837e+07	3.48531e+07	3.72224e+07	5.78919e+07	5.96029e+07	5.9646e+07	5.6955e+07	2.79981e+07	2.67933e+07	2.80047e+07	3.12263e+07	3.139e+07	3.40777e+07	2.5099e+07	3.17593e+07	8.95647e+06	6.64796e+06	8.23384e+06	7.79014e+06	9.24226e+07	8.33071e+07	9.49129e+07	1.03946e+08
										6.42365e+07	2.14185e+08	1.74265e+08	1.86112e+08	2.8946e+08	2.98015e+08	2.9823e+08	2.84775e+08	1.39991e+08	1.33966e+08	1.40023e+08	1.56132e+08	1.5695e+08	1.70389e+08	1.25495e+08	1.58797e+08	4.47823e+07	3.32398e+07	4.11692e+07	3.89507e+07	4.62113e+08	4.16535e+08	4.74565e+08	5.19729e+08
RS3_STAA1 30S ribosomal protein S3 OS=Staphylococcus aureus (strain Mu3 / ATCC 700698) GN=rpsC PE=3 SV=1	AEQYSEGTVPLHTLR	364	20130320_UON_A2	23	364	123	567.623	25.2899	1	1.24549e+07	1.3258e+08	9.2383e+07	8.95993e+07	1.53972e+08	1.46626e+08	1.82743e+08	1.6472e+08	8.4955e+07	9.03624e+07	8.23307e+07	9.69993e+07	1.01775e+08	9.9047e+07	7.98149e+07	9.20474e+07	2.9356e+07	2.34673e+07	2.33708e+07	2.13065e+07	2.5304e+08	2.245e+08	2.40806e+08	3.03967e+08	1	1.22807	1	1.98174	1.40876	0.0438973	1.08449	0.745261	0.80208	1.13965	0.819673	0.683553	0.298152	0.225482	0.106043	3.12618
	DFASLLHEDLK	1057	20130320_UON_A2	24	1057	669	644.33	35.8865	1	5.48979e+06	3.85128e+07	3.00547e+07	2.52937e+07	3.4113e+07	4.29727e+07	6.00838e+07	5.00528e+07	3.19225e+07	2.94174e+07	2.53975e+07	3.72254e+07	3.82752e+07	4.95194e+07	3.15195e+07	4.08412e+07	6.71953e+06	2.4127e+06	5.68132e+06	2.00835e+06	6.90788e+07	8.49117e+07	5.11908e+07	6.25607e+07	1	1.12806	1	1.88445	1.50555	0.050909	1.24773	0.903037	0.457136	1.61202	1.20891	0.118886	0.169318	0.190036	0.0582561	2.69491
	EASVSHVEIER	5073	20130320_UON_A2	23	5073	2297	628.315	14.0711	1	1.3524e+06	1.43732e+07	1.1201e+07	8.89632e+06	1.06483e+07	1.30201e+07	1.89654e+07	1.93648e+07	9.52746e+06	9.80268e+06	9.51369e+06	9.97236e+06	1.29997e+07	1.17253e+07	1.09232e+07	1.43605e+07	1.94386e+06	582830	1.5595e+06	457521	2.06627e+07	2.59537e+07	1.41992e+07	1.47471e+07	1	1.23807	1	1.7307	1.55651	0.115312	1.08356	0.695655	0.804797	1.396	1.03225	0.294575	0.126838	0.16002	0.0654227	2.10934
	FIDNELKEASVSHVEIER	5080	20130320_UON_A2	20	5080	2130	529.521	29.0523	1	414850	1.07089e+07	7.26183e+06	9.0252e+06	1.84694e+07	1.6817e+07	1.98254e+07	1.62005e+07	4.33061e+06	4.57775e+06	4.41498e+06	4.46332e+06	7.98239e+06	5.71146e+06	5.8225e+06	6.21027e+06	1.75038e+06	1.11149e+06	1.09317e+06	1.01781e+06	2.33252e+07	2.00221e+07	1.9504e+07	3.06493e+07	1	1.31824	1	2.60162	1.95415	0.0117392	0.648893	0.442755	0.364876	0.938559	0.772681	0.866451	0.18142	0.169271	0.0885686	3.41109
	INIAIHTGKPGMVIGK	3705	20130320_UON_A2	21	3705	1037	550.321	26.8088	1	2.41049e+06	4.60375e+07	3.42018e+07	3.3434e+07	2.06397e+07	2.21828e+07	4.1241e+07	2.76036e+07	2.08141e+07	1.87084e+07	1.61389e+07	2.06967e+07	3.54659e+07	3.16832e+07	2.64027e+07	2.95696e+07	3.29413e+06	3.12783e+06	1.82103e+06	1.38778e+06	4.77482e+07	2.37887e+07	1.11695e+07	7.65325e+07	1	1.2856	1	0.961952	0.941262	0.92038	0.657784	0.49834	0.366019	1.06062	0.81283	0.864311	0.0829639	0.0859508	0.0647385	1.37176
	KFIDNELK	5883	20130320_UON_A2	16	5883	2037	503.779	15.8171	1	1.42157e+06	1.40103e+07	9.69723e+06	9.50452e+06	1.29547e+07	1.36106e+07	1.94585e+07	1.95861e+07	9.87988e+06	1.17671e+07	1.07643e+07	1.25046e+07	1.49672e+07	1.5023e+07	1.06186e+07	1.73428e+07	2.33092e+06	407867	1.70883e+06	572408	2.67057e+07	3.03194e+07	1.60618e+07	2.1387e+07	1	1.21359	1	1.8944	1.56677	0.0564722	1.29689	0.91952	0.403992	1.67328	1.33953	0.112867	0.144947	0.194374	0.0647045	2.72781
	VGIIRDWEAK	4971	20130320_UON_A2	19	4971	3274	593.83	26.489	1	228352	5.74085e+06	4.90318e+06	5.47956e+06	1.33132e+07	8.77391e+06	1.03701e+07	9.71075e+06	2.73622e+06	2.37533e+06	2.83056e+06	2.7159e+06	4.69137e+06	3.43454e+06	4.51196e+06	3.58836e+06	1.42217e+06	1.82208e+06	899137	948833	1.83522e+07	1.05284e+07	1.60853e+07	2.82716e+07	1	1.27044	1	2.57878	2.11758	0.00855171	0.651789	0.462746	0.353416	0.992312	0.786109	0.982573	0.311414	0.304314	0.117252	4.47882
	VHINVIEIK	2413	20130320_UON_A2	23	2413	827	532.824	26.6637	1	3.14104e+06	3.49129e+07	2.61314e+07	2.57551e+07	4.01683e+07	4.06006e+07	4.56784e+07	4.40878e+07	1.91833e+07	1.77048e+07	1.67483e+07	2.16971e+07	2.92284e+07	2.761e+07	2.37039e+07	2.77201e+07	5.64998e+06	3.55687e+06	4.9946e+06	3.31818e+06	6.50089e+07	6.85624e+07	5.0637e+07	8.47003e+07	1	1.20724	1	1.89609	1.26384	0.0564475	0.837592	0.60147	0.6303	1.20371	0.831525	0.551105	0.194791	0.167604	0.0753185	2.98985
										3.36418e+06	3.71095e+07	2.69793e+07	2.58735e+07	3.80349e+07	3.80755e+07	4.97957e+07	4.39157e+07	2.29186e+07	2.30895e+07	2.10174e+07	2.57843e+07	3.06731e+07	3.04692e+07	2.41647e+07	2.896e+07	6.55837e+06	4.56112e+06	5.14105e+06	3.87718e+06	6.54902e+07	6.10733e+07	5.24567e+07	7.78519e+07
										2.69134e+07	2.96876e+08	2.15834e+08	2.06988e+08	3.04279e+08	3.04604e+08	3.98366e+08	3.51326e+08	1.83349e+08	1.84716e+08	1.68139e+08	2.06275e+08	2.45385e+08	2.43754e+08	1.93317e+08	2.3168e+08	5.2467e+07	3.6489e+07	4.11284e+07	3.10174e+07	5.23922e+08	4.88587e+08	4.19653e+08	6.22815e+08
RS11_STAA1 30S ribosomal protein S11 OS=Staphylococcus aureus (strain Mu3 / ATCC 700698) GN=rpsK PE=3 SV=1	ALQSAGLEVTAIR	71	20130320_UON_A2	24	71	85	664.878	30.365	1	3.02306e+07	1.52235e+08	1.00479e+08	1.19681e+08	2.07691e+08	1.72813e+08	2.23164e+08	2.01194e+08	8.5111e+07	9.75795e+07	9.09902e+07	1.0441e+08	1.06604e+08	1.07508e+08	9.24079e+07	1.13717e+08	2.97743e+07	1.54039e+07	3.0571e+07	2.20331e+07	3.37984e+08	3.2912e+08	3.25945e+08	4.12863e+08	1	1.02491	1	1.99903	1.23363	0.0228231	0.939063	0.563986	0.828792	1.04374	0.624357	0.876578	0.242862	0.195518	0.0583865	3.49186
	DVTPVPHNGCRPPK+Carbamidomethyl(10)Deamidated(8)	8384	20130320_UON_A2	20	8384	3816	787.887	13.2639	1	1.22117e+06	5.81267e+06	5.15259e+06	4.50055e+06	6.30599e+06	6.0139e+06	9.66292e+06	6.69343e+06	2.59284e+06	3.13453e+06	3.29341e+06	1.69848e+06	4.26829e+06	4.12833e+06	4.20092e+06	3.54749e+06	1.1838e+06	395696	940258	675727	1.29851e+07	1.16478e+07	8.65035e+06	7.47333e+06	1	0.977378	1	1.71848	1.24388	0.0655517	0.642372	0.486435	0.24436	0.967522	0.552118	0.903533	0.191496	0.174974	0.0434893	2.44242
	KSTPFAAQMASETASK	8265	20130320_UON_A2	22	8265	2348	552.273	19.2544	1	2.04049e+06	1.74681e+07	9.2126e+06	1.47321e+07	8.32027e+06	9.17968e+06	1.58706e+07	1.13612e+07	9.81367e+06	1.01047e+07	9.64342e+06	1.14003e+07	1.3586e+07	1.26687e+07	1.09709e+07	1.26299e+07	1.57963e+06	3.77643e+06	336363	896505	2.32e+07	1.00786e+07	7.06275e+06	3.34868e+07	1	1.25389	1	1.02942	0.956261	0.936686	0.942671	0.664306	0.867153	1.14734	0.819559	0.67274	0.151632	0.233859	0.0702792	1.69902
	NIENGVAHIR	3519	20130320_UON_A2	19	3519	1896	561.802	14.6662	1	2.67666e+06	1.52489e+07	1.07014e+07	1.17763e+07	1.93823e+07	2.07645e+07	2.26859e+07	1.98125e+07	6.91333e+06	8.86479e+06	9.60194e+06	8.03155e+06	1.17723e+07	1.0644e+07	8.14935e+06	1.06991e+07	2.34291e+06	1.73745e+06	1.94181e+06	2.66993e+06	3.22643e+07	2.74684e+07	2.79759e+07	3.31491e+07	1	1.05265	1	2.04551	1.22194	0.0243677	0.826954	0.54953	0.562579	1.02132	0.689523	0.942195	0.215134	0.154406	0.0580163	2.99129
	STPFAAQMASETASK	611	20130320_UON_A2	24	611	491	763.858	27.4966	1	1.15521e+07	6.75477e+07	4.21997e+07	5.96611e+07	4.25583e+07	4.64704e+07	7.6585e+07	5.06299e+07	3.99629e+07	3.87979e+07	3.58883e+07	4.49208e+07	4.71739e+07	4.56992e+07	3.8514e+07	4.24723e+07	6.87988e+06	1.22024e+07	1.78842e+06	3.99948e+06	1.09107e+08	4.65114e+07	2.92011e+07	1.65888e+08	1	1.09774	1	1.19498	0.995705	0.572133	0.881793	0.567206	0.697741	0.960758	0.612218	0.896198	0.137434	0.174939	0.0492521	1.93803
										9.54419e+06	5.16625e+07	3.35491e+07	4.20701e+07	5.68516e+07	5.10482e+07	6.95938e+07	5.79381e+07	2.88787e+07	3.16963e+07	2.98834e+07	3.40923e+07	3.66809e+07	3.61297e+07	3.08486e+07	3.66131e+07	8.35211e+06	6.70317e+06	7.11557e+06	6.05495e+06	1.03108e+08	8.49653e+07	7.9767e+07	1.30572e+08
										4.7721e+07	2.58313e+08	1.67746e+08	2.10351e+08	2.84258e+08	2.55241e+08	3.47969e+08	2.89691e+08	1.44394e+08	1.58481e+08	1.49417e+08	1.70461e+08	1.83404e+08	1.80648e+08	1.54243e+08	1.83065e+08	4.17606e+07	3.35158e+07	3.55778e+07	3.02748e+07	5.1554e+08	4.24827e+08	3.98835e+08	6.5286e+08
RS4_STAA1 30S ribosomal protein S4 OS=Staphylococcus aureus (strain Mu3 / ATCC 700698) GN=rpsD PE=3 SV=1	KLSEYGLQLR	9762	20130320_UON_A2	3	9762	-1	603.842	25.9783	1	690182	7.5627e+06	4.93386e+06	5.43572e+06	1.06818e+07	9.43008e+06	1.14064e+07	1.05645e+07	4.01246e+06	3.78149e+06	3.40421e+06	3.99228e+06	5.29463e+06	4.98507e+06	3.87029e+06	5.1004e+06	1.11303e+06	707421	1.11462e+06	899747	1.34235e+07	1.31928e+07	1.37722e+07	1.65823e+07	1	1.23668	1	2.25978	1.57277	0.0224559	0.815705	0.565021	0.59404	1.03372	0.776887	0.921374	0.205925	0.16934	0.082274	3.05925
	LSEYGLQLR	259	20130320_UON_A2	24	259	246	539.796	29.98	1	1.16959e+07	8.12216e+07	5.76042e+07	6.09193e+07	9.97593e+07	1.10901e+08	1.26815e+08	1.18001e+08	4.89844e+07	5.5029e+07	5.1285e+07	6.23778e+07	5.7125e+07	6.20229e+07	4.99126e+07	5.98284e+07	1.43381e+07	6.57128e+06	1.60075e+07	8.45608e+06	1.51821e+08	1.76513e+08	1.72789e+08	1.95985e+08	1	1.11092	1	2.15415	1.41294	0.0189249	1.02949	0.682726	0.923188	1.08252	0.700968	0.787928	0.214589	0.20508	0.0646033	3.29694
	NTFDIAGK	4955	20130320_UON_A2	24	4955	1423	433.222	20.0262	1	3.02348e+06	1.92094e+07	1.38738e+07	1.37357e+07	2.19993e+07	2.45429e+07	3.0317e+07	3.09724e+07	1.37027e+07	1.4048e+07	1.26934e+07	1.62065e+07	1.57724e+07	1.69842e+07	1.21429e+07	1.82029e+07	3.58625e+06	1.20097e+06	3.62155e+06	1.90656e+06	4.03083e+07	4.21555e+07	3.57049e+07	3.72644e+07	1	1.0895	1	2.16345	1.53087	0.0150568	1.13659	0.737839	0.655024	1.26604	0.899716	0.415246	0.206959	0.210512	0.0596776	3.11849
	QLVNHGHILVDGK	2956	20130320_UON_A2	18	2956	1040	477.267	14.3508	1	2.83207e+06	2.57189e+07	2.11334e+07	2.21063e+07	3.53279e+07	3.82669e+07	4.4282e+07	3.53875e+07	1.67943e+07	1.66948e+07	1.76316e+07	1.63396e+07	2.41334e+07	1.99447e+07	1.7376e+07	2.15159e+07	4.77939e+06	3.70503e+06	3.78321e+06	3.34785e+06	6.0158e+07	4.85684e+07	4.41467e+07	4.99603e+07	1	1.14425	1	2.13488	1.45583	0.0215628	0.939681	0.568095	0.84665	1.15572	0.819028	0.631598	0.217514	0.158638	0.0713481	2.82535
	RLGISLSGTGK	1363	20130320_UON_A2	20	1363	578	544.822	18.4884	1	2.81241e+06	2.98212e+07	1.94306e+07	2.44608e+07	6.21252e+07	5.78127e+07	6.0379e+07	5.6161e+07	2.21769e+07	2.12379e+07	2.10511e+07	2.68224e+07	2.51233e+07	2.31308e+07	1.92637e+07	2.32253e+07	7.92773e+06	5.96023e+06	7.63316e+06	8.01187e+06	1.04781e+08	9.27332e+07	1.22557e+08	1.19006e+08	1	1.22075	1	3.09021	2.02475	0.00500108	1.19292	0.869887	0.577692	1.1858	0.852318	0.590139	0.385926	0.285869	0.137383	5.73769
	RVDIPSYSVKPGQTISVR	321	20130320_UON_A2	24	321	235	668.038	27.995	1	6.74025e+06	6.64565e+07	5.18502e+07	5.36e+07	1.19839e+08	1.1344e+08	1.31506e+08	1.2311e+08	4.24795e+07	4.05591e+07	3.72453e+07	4.92292e+07	5.12264e+07	4.86723e+07	4.13472e+07	4.9285e+07	1.32164e+07	8.91543e+06	1.29083e+07	9.42302e+06	1.74136e+08	1.76917e+08	1.60669e+08	2.04012e+08	1	1.16907	1	2.73106	1.76472	0.00701814	0.948872	0.667791	0.873857	1.06652	0.720358	0.83606	0.248888	0.196103	0.0819602	4.00642
	YLYGMTER	2468	20130320_UON_A2	20	2468	633	516.742	24.5302	1	3.74268e+06	5.44642e+07	3.24804e+07	3.65959e+07	4.19666e+07	4.3788e+07	6.54673e+07	5.12039e+07	3.14366e+07	3.33654e+07	2.89589e+07	3.89237e+07	3.88385e+07	3.66835e+07	3.0001e+07	3.84011e+07	5.76479e+06	6.18409e+06	2.38326e+06	2.80396e+06	8.29507e+07	4.24285e+07	3.17345e+07	1.0846e+08	1	1.32056	1	1.59036	1.38579	0.178899	1.04244	0.821483	0.907138	1.13074	0.875255	0.721734	0.13463	0.150706	0.0782856	2.08648
										4.50528e+06	4.06364e+07	2.87581e+07	3.09791e+07	5.59571e+07	5.6883e+07	6.71675e+07	6.07714e+07	2.56553e+07	2.6388e+07	2.46099e+07	3.05559e+07	3.10734e+07	3.03462e+07	2.48448e+07	3.07942e+07	7.24653e+06	4.74921e+06	6.7788e+06	4.97844e+06	8.96541e+07	8.4644e+07	8.30533e+07	1.04467e+08
										3.15369e+07	2.84454e+08	2.01307e+08	2.16854e+08	3.91699e+08	3.98181e+08	4.70173e+08	4.254e+08	1.79587e+08	1.84716e+08	1.7227e+08	2.13892e+08	2.17514e+08	2.12423e+08	1.73914e+08	2.15559e+08	5.07257e+07	3.32445e+07	4.74516e+07	3.48491e+07	6.27579e+08	5.92508e+08	5.81373e+08	7.3127e+08
RL22_STAA1 50S ribosomal protein L22 OS=Staphylococcus aureus (strain Mu3 / ATCC 700698) GN=rplV PE=3 SV=1	EAYANEGPTLK	1194	20130320_UON_A2	28	1194	449	596.793	16.9718	1	1.19194e+07	5.11164e+07	4.09048e+07	3.95839e+07	5.39172e+07	5.88266e+07	7.00892e+07	6.86466e+07	3.74526e+07	3.73297e+07	3.81184e+07	4.78598e+07	4.24325e+07	4.85057e+07	3.41581e+07	4.88516e+07	1.04719e+07	2.95342e+06	1.09935e+07	4.59945e+06	1.14078e+08	1.21825e+08	9.93242e+07	9.20872e+07	1	0.935598	1	1.75217	1.03673	0.040466	1.12009	0.666806	0.652144	1.21197	0.758773	0.44914	0.202184	0.208224	0.0384096	2.97729
	GKNAAEAIAILK	3503	20130320_UON_A2	24	3503	984	599.858	24.7164	1	2.28887e+06	2.51157e+07	1.81e+07	2.08724e+07	4.33226e+07	3.79974e+07	3.95884e+07	3.73438e+07	1.30594e+07	1.30675e+07	1.43412e+07	1.48004e+07	1.86713e+07	1.51239e+07	1.63226e+07	1.55087e+07	6.30818e+06	7.56943e+06	5.11803e+06	6.03044e+06	6.06242e+07	5.24137e+07	6.31213e+07	7.8272e+07	1	1.20087	1	2.38414	1.59289	0.0158022	0.832646	0.553596	0.61689	0.988693	0.689481	0.972563	0.377029	0.287379	0.129095	3.83312
	TSHITIVVSDGKEEAK	5927	20130320_UON_A2	26	5927	1046	571.969	14.8887	1	6.04526e+06	3.44359e+07	2.29344e+07	2.33013e+07	3.57173e+07	3.85103e+07	4.32949e+07	4.20308e+07	1.46698e+07	1.38877e+07	1.34432e+07	1.5033e+07	2.44666e+07	2.50762e+07	1.51443e+07	2.15615e+07	3.75525e+06	789730	2.7608e+06	1.85218e+06	5.60829e+07	5.8311e+07	4.10048e+07	3.62711e+07	1	1.08028	1	1.83994	1.15248	0.0478196	0.6577	0.388632	0.294581	0.994602	0.746878	0.986052	0.105608	0.115457	0.0444745	2.2103
	VLMSALANAEHNYDMNTDELVVK+Deamidated(12)	1886	20130320_UON_A2	11	1886	653	860.08	36.0313	1	3.76576e+06	6.64847e+07	5.13643e+07	4.67327e+07	1.85303e+07	2.2605e+07	5.19217e+07	2.63569e+07	4.18112e+07	3.8699e+07	3.40645e+07	3.92668e+07	5.64674e+07	5.36379e+07	4.706e+07	4.98464e+07	4.1268e+06	1.30959e+07	1.68191e+06	1.44089e+06	6.17644e+07	2.51313e+07	1.87891e+07	9.24789e+07	1	1.27848	1	0.70933	0.811152	0.465494	0.913834	0.660857	0.80585	1.22967	0.884441	0.526672	0.120854	0.207362	0.067976	1.17711
										6.00483e+06	4.42882e+07	3.33258e+07	3.26226e+07	3.78718e+07	3.94848e+07	5.12236e+07	4.35945e+07	2.67482e+07	2.5746e+07	2.49918e+07	2.924e+07	3.55095e+07	3.55859e+07	2.81713e+07	3.39421e+07	6.16554e+06	6.10212e+06	5.13856e+06	3.48074e+06	7.31375e+07	6.44202e+07	5.55599e+07	7.47773e+07
										2.40193e+07	1.77153e+08	1.33303e+08	1.3049e+08	1.51487e+08	1.57939e+08	2.04894e+08	1.74378e+08	1.06993e+08	1.02984e+08	9.99673e+07	1.1696e+08	1.42038e+08	1.42344e+08	1.12685e+08	1.35768e+08	2.46622e+07	2.44085e+07	2.05543e+07	1.3923e+07	2.9255e+08	2.57681e+08	2.22239e+08	2.99109e+08
RL13_STAA1 50S ribosomal protein L13 OS=Staphylococcus aureus (strain Mu3 / ATCC 700698) GN=rplM PE=3 SV=1	LFVYGGAEHPHAAQQPENYELRG	4687	20130320_UON_A2	24	4687	1502	861.747	27.6114	1	3.13565e+06	1.50606e+07	8.91075e+06	1.21374e+07	1.9645e+07	1.8418e+07	2.0906e+07	1.64981e+07	6.54374e+06	4.27188e+06	5.02914e+06	5.23589e+06	9.08486e+06	1.00577e+07	8.29531e+06	7.87561e+06	2.30859e+06	3.34834e+06	1.79822e+06	2.48511e+06	2.63122e+07	2.55577e+07	2.63693e+07	3.7329e+07	1	1.04171	1	1.923	1.19298	0.0315921	0.537163	0.376082	0.172967	0.899834	0.566604	0.729044	0.253291	0.197672	0.0630281	2.94483
	LIENSIK+Deamidated(4)	7267	20130320_UON_A2	24	7267	2669	409.235	15.7198	1	2.74686e+06	9.76722e+06	5.76343e+06	7.50215e+06	1.32582e+07	1.17691e+07	1.252e+07	1.22128e+07	5.33822e+06	4.96117e+06	5.97415e+06	5.9845e+06	8.30741e+06	7.81402e+06	6.04736e+06	6.19527e+06	2.29759e+06	2.29961e+06	2.0725e+06	1.66911e+06	1.97545e+07	2.13323e+07	2.33776e+07	2.01527e+07	1	0.91874	1	1.93021	0.983886	0.0244928	0.863395	0.474684	0.596761	1.10025	0.682194	0.705278	0.323465	0.194651	0.0594883	3.28232
	QTFMANESNIER	3303	20130320_UON_A2	19	3303	1130	720.33	23.4815	1	5.43808e+06	3.8445e+07	2.94208e+07	3.08967e+07	1.63269e+07	1.54448e+07	3.21539e+07	2.12628e+07	2.65941e+07	2.67887e+07	2.609e+07	3.49424e+07	3.24216e+07	3.08521e+07	2.48059e+07	3.00188e+07	2.9754e+06	4.61904e+06	633018	924581	3.89675e+07	1.35747e+07	5.62034e+06	6.08601e+07	1	1.09777	1	0.817543	0.743448	0.585618	1.09803	0.765298	0.751434	1.13338	0.748762	0.665256	0.087831	0.12004	0.0436922	1.14225
	VTYTPHVDTGDYVIVINASK	2786	20130320_UON_A2	24	2786	713	731.375	33.6655	1	1.14311e+07	4.00547e+07	3.08825e+07	3.1751e+07	4.73784e+07	3.67308e+07	4.4222e+07	4.23757e+07	2.03726e+07	1.97144e+07	1.77297e+07	2.16466e+07	3.23612e+07	3.04026e+07	2.35484e+07	3.02846e+07	6.68574e+06	5.30184e+06	3.89376e+06	3.72525e+06	5.4519e+07	5.42916e+07	3.90133e+07	5.69413e+07	1	0.850038	1	1.49586	0.792443	0.0973274	0.696319	0.353237	0.248666	1.02171	0.569312	0.927612	0.171808	0.121518	0.0291119	1.79431
	WYVIDAEGQTLGR	911	20130320_UON_A2	24	911	542	754.377	34.8412	1	1.37458e+07	4.85246e+07	3.48475e+07	3.58237e+07	6.19464e+07	5.57185e+07	6.69436e+07	5.99668e+07	2.49804e+07	2.07279e+07	2.0037e+07	2.57047e+07	3.97434e+07	4.09159e+07	3.06725e+07	3.67231e+07	9.18941e+06	1.01687e+07	8.08636e+06	7.58898e+06	9.7526e+07	9.07829e+07	7.38647e+07	1.02539e+08	1	0.867118	1	1.83972	0.937789	0.0251074	0.687895	0.38528	0.246483	1.11368	0.620701	0.64622	0.263525	0.14897	0.0420698	2.7434
										7.2995e+06	3.03704e+07	2.1965e+07	2.36222e+07	3.1711e+07	2.76163e+07	3.53491e+07	3.04633e+07	1.67658e+07	1.52928e+07	1.4972e+07	1.87028e+07	2.43837e+07	2.40085e+07	1.86739e+07	2.22195e+07	4.69135e+06	5.14751e+06	3.29677e+06	3.27861e+06	4.74158e+07	4.11078e+07	3.36491e+07	5.55645e+07
										3.64975e+07	1.51852e+08	1.09825e+08	1.18111e+08	1.58555e+08	1.38081e+08	1.76745e+08	1.52316e+08	8.38291e+07	7.6464e+07	7.486e+07	9.35141e+07	1.21919e+08	1.20042e+08	9.33695e+07	1.11097e+08	2.34567e+07	2.57375e+07	1.64839e+07	1.6393e+07	2.37079e+08	2.05539e+08	1.68245e+08	2.77822e+08
RL15_STAA1 50S ribosomal protein L15 OS=Staphylococcus aureus (strain Mu3 / ATCC 700698) GN=rplO PE=3 SV=1	EYAIVNLDQLNKFEDGTEVTPALLVESGVVK	4590	20130320_UON_A2	33	4590	1350	1130.92	43.5874	1	334130	1.14334e+07	6.92709e+06	6.78714e+06	1.75143e+07	1.22068e+07	1.22262e+07	9.55053e+06	1.226e+06	1.6936e+06	882728	1.15163e+06	4.44811e+06	7.78525e+06	4.81232e+06	6.86301e+06	872106	565471	746145	632319	3.8445e+07	4.61066e+07	2.69286e+07	3.15754e+07	1	1.4336	1	2.02097	1.97274	0.0651108	0.194412	0.192308	0.109834	0.938268	0.924832	0.879346	0.110512	0.100346	0.0890633	5.61405
	FEDGTEVTPALLVESGVVK	5676	20130320_UON_A2	23	5676	1801	995.518	38.9933	1	9.11673e+06	1.55459e+07	1.19081e+07	1.36988e+07	1.21367e+07	1.46648e+07	1.91542e+07	1.95718e+07	1.01397e+07	1.03534e+07	1.03761e+07	1.23642e+07	1.20789e+07	1.55767e+07	1.06404e+07	1.44991e+07	980496	183590	787250	189714	3.6237e+07	3.43177e+07	2.14142e+07	2.70165e+07	1	0.435763	1	1.30352	0.570286	0.146008	0.860029	0.270352	0.298447	1.05024	0.407609	0.734112	0.0425913	0.0419204	0.00270048	2.36694
	FSASAAEAIDAK	3437	20130320_UON_A2	41	3437	194	590.793	23.7223	1	3.82798e+07	9.75263e+07	7.62089e+07	9.7748e+07	1.24633e+08	1.19644e+08	1.25108e+08	1.14792e+08	5.0414e+07	5.40767e+07	5.78305e+07	6.55995e+07	6.96889e+07	6.83378e+07	5.77473e+07	6.13776e+07	2.0979e+07	1.52651e+07	2.12382e+07	2.32026e+07	1.91623e+08	1.80456e+08	2.11876e+08	2.27408e+08	1	0.722966	1	1.56306	0.627593	0.0505575	0.73579	0.349848	0.241215	0.830156	0.373446	0.420284	0.260473	0.138295	0.0254488	2.6193
	SGGGVRPGFEGGQLPLFR	258	20130320_UON_A2	24	258	110	610.989	33.3237	1	4.5368e+07	1.32007e+08	9.39913e+07	1.23467e+08	1.57197e+08	1.2633e+08	1.64369e+08	1.48082e+08	5.89857e+07	5.05712e+07	5.08893e+07	5.78613e+07	8.51579e+07	8.15844e+07	7.56522e+07	8.49562e+07	1.23328e+07	1.17646e+07	1.33502e+07	1.05937e+07	2.82062e+08	2.36859e+08	2.34064e+08	3.2228e+08	1	0.792475	1	1.50944	0.7654	0.076325	0.55291	0.264341	0.108485	0.829085	0.37347	0.452916	0.121675	0.0598614	0.0212755	2.72334
										2.32747e+07	6.41282e+07	4.72589e+07	6.04253e+07	7.78703e+07	6.82115e+07	8.02142e+07	7.2999e+07	3.01913e+07	2.91737e+07	2.99946e+07	3.42442e+07	4.28434e+07	4.3321e+07	3.72131e+07	4.1924e+07	8.79111e+06	6.9447e+06	9.03046e+06	8.65458e+06	1.37092e+08	1.24435e+08	1.23571e+08	1.5207e+08
										9.30987e+07	2.56513e+08	1.89035e+08	2.41701e+08	3.11481e+08	2.72846e+08	3.20857e+08	2.91996e+08	1.20765e+08	1.16695e+08	1.19979e+08	1.36977e+08	1.71374e+08	1.73284e+08	1.48852e+08	1.67696e+08	3.51644e+07	2.77788e+07	3.61218e+07	3.46183e+07	5.48367e+08	4.97739e+08	4.94283e+08	6.0828e+08
RS13_STAA1 30S ribosomal protein S13 OS=Staphylococcus aureus (strain Mu3 / ATCC 700698) GN=rpsM PE=3 SV=1	IAGVDIPR	1150	20130320_UON_A2	24	1150	268	420.749	26.1619	1	2.71265e+07	7.71235e+07	5.33773e+07	6.02827e+07	1.05481e+08	9.31974e+07	1.11917e+08	1.11898e+08	4.49935e+07	4.93986e+07	3.90742e+07	5.03583e+07	5.79615e+07	5.58078e+07	4.57495e+07	5.76975e+07	1.80761e+07	1.33953e+07	1.67059e+07	1.62833e+07	1.61844e+08	1.51044e+08	1.62943e+08	1.8627e+08	1	0.763003	1	1.93885	0.901589	0.0102898	0.843581	0.416332	0.478372	0.996817	0.486443	0.988055	0.295813	0.14898	0.0338484	3.03841
	ILEEANVSADTR	986	20130320_UON_A2	45	986	177	659.334	20.6374	1	3.06971e+07	8.76439e+07	6.50361e+07	7.66887e+07	1.24278e+08	1.25595e+08	1.37266e+08	1.41606e+08	5.66852e+07	6.19929e+07	5.54927e+07	7.09017e+07	7.21265e+07	6.89355e+07	5.82393e+07	7.38763e+07	2.11525e+07	1.9189e+07	2.15438e+07	2.17468e+07	2.15486e+08	2.20418e+08	2.26124e+08	2.52094e+08	1	0.758934	1	2.03312	0.903369	0.00826053	0.942348	0.465507	0.786652	1.05042	0.506395	0.812627	0.32158	0.140059	0.037237	3.51496
	IREVVDGYK	5981	20130320_UON_A2	24	5981	2680	539.795	14.013	1	2.47099e+06	9.20452e+06	6.78456e+06	8.29541e+06	1.31609e+07	1.22457e+07	1.51635e+07	1.50756e+07	5.24936e+06	5.33948e+06	6.10891e+06	5.10737e+06	8.60825e+06	7.24228e+06	6.83108e+06	8.15008e+06	2.29655e+06	995374	1.76303e+06	1.74001e+06	2.14369e+07	1.99071e+07	1.75552e+07	1.70673e+07	1	0.892167	1	2.07979	1.14374	0.0101154	0.814978	0.430631	0.469763	1.15235	0.635861	0.551349	0.253965	0.193239	0.042019	2.83929
	VKDLTDDELGR	796	20130320_UON_A2	24	796	352	630.822	16.7192	1	1.41994e+07	5.9053e+07	3.95941e+07	4.58486e+07	9.57315e+07	8.59033e+07	8.69124e+07	7.92807e+07	3.43736e+07	3.54546e+07	3.65771e+07	3.60372e+07	4.4754e+07	4.29913e+07	3.92149e+07	4.58483e+07	1.21497e+07	1.29085e+07	1.28773e+07	1.46464e+07	1.48271e+08	1.25021e+08	1.54059e+08	1.14999e+08	1	0.948761	1	2.1918	1.2101	0.0105801	0.897586	0.449579	0.69527	1.08893	0.589843	0.734545	0.331339	0.183905	0.0665468	3.41756
										1.86235e+07	5.82562e+07	4.1198e+07	4.77789e+07	8.4663e+07	7.92353e+07	8.78149e+07	8.69651e+07	3.53254e+07	3.80464e+07	3.43133e+07	4.06011e+07	4.58626e+07	4.37442e+07	3.75087e+07	4.6393e+07	1.34187e+07	1.16221e+07	1.32225e+07	1.36041e+07	1.36759e+08	1.29098e+08	1.4017e+08	1.42608e+08
										7.4494e+07	2.33025e+08	1.64792e+08	1.91115e+08	3.38652e+08	3.16941e+08	3.5126e+08	3.47861e+08	1.41302e+08	1.52186e+08	1.37253e+08	1.62405e+08	1.8345e+08	1.74977e+08	1.50035e+08	1.85572e+08	5.36749e+07	4.64882e+07	5.289e+07	5.44165e+07	5.47038e+08	5.1639e+08	5.60681e+08	5.7043e+08
RecName: Full=30S ribosomal protein S12; _ OS=Staphylococcus aureus (strain Mu3 / ATCC 700698).	FTDLNSPQK	3022	20130320_UON_C2	23	3022	909	525.264	14.7187	1	6.14073e+06	2.73083e+07	1.89639e+07	2.02272e+07	3.20969e+07	3.88246e+07	4.46504e+07	4.44467e+07	2.18966e+07	2.29108e+07	2.39971e+07	2.23077e+07	2.32053e+07	2.51637e+07	1.78026e+07	2.42897e+07	6.90431e+06	2.17765e+06	7.63542e+06	6.31782e+06	5.6328e+07	6.59777e+07	6.16982e+07	5.19407e+07	1	0.970731	1	2.2029	1.39536	0.00831965	1.2543	0.659081	0.372429	1.24534	0.786545	0.399716	0.317114	0.288691	0.0625528	3.24813
	GALDTSGVDGR	281	20130320_UON_C2	23	281	182	524.254	15.5218	1	1.85025e+07	8.57589e+07	6.23044e+07	7.11531e+07	1.17215e+08	1.19221e+08	1.41296e+08	1.30135e+08	6.90339e+07	7.19196e+07	7.55052e+07	7.74864e+07	8.16356e+07	7.63558e+07	6.42885e+07	7.32921e+07	2.06188e+07	1.44251e+07	1.79287e+07	1.4602e+07	2.36939e+08	1.93996e+08	2.04493e+08	2.14605e+08	1	0.974193	1	2.13642	1.22763	0.0130445	1.23652	0.665531	0.404447	1.24337	0.727994	0.396642	0.284262	0.188278	0.0597854	3.57579
	LSNNIEINAYIPGIGHNLQEHSVVLVR	6839	20130320_UON_B2	12	6839	2529	750.653	36.5848	1	0	7.72771e+06	3.7761e+06	4.35858e+06	1.04602e+07	7.30403e+06	1.00513e+07	7.45199e+06	116622	13467.1	28776.9	56025.5	1.44292e+06	2.61978e+06	1.50416e+06	1.53606e+06	93330.7	89101.5	0	31036	2.21792e+07	2.25633e+07	1.29035e+07	1.58583e+07	1	1.59671	1	2.22334	2.19637	0.0466404	0.0135472	0.0222833	0.0899529	0.447784	0.499721	0.261418	0.0134575	0.0222268	0.0899349	4.63388
	PTINQLVR	1100	20130320_UON_F4	24	1100	547	470.78	24.302	1	1.39112e+07	7.29124e+07	2.47365e+07	4.76259e+07	4.29551e+07	5.45951e+07	3.83692e+07	5.64854e+07	1.32248e+07	1.40996e+07	1.4228e+07	1.31049e+07	5.55295e+07	5.24771e+07	4.06144e+07	4.33364e+07	5.5804e+06	6.35483e+06	4.17685e+06	4.85322e+06	9.31639e+07	7.95503e+07	7.62204e+07	1.40657e+08	1	1.31526	1	1.20868	1.01662	0.582717	0.343354	0.240404	0.139707	1.20587	0.972481	0.583333	0.131703	0.110177	0.0775141	2.44739
										1.28515e+07	4.84268e+07	2.74452e+07	3.58412e+07	5.06817e+07	5.49861e+07	5.85917e+07	5.96297e+07	2.6068e+07	2.72358e+07	2.84398e+07	2.82388e+07	4.04533e+07	3.91541e+07	3.10524e+07	3.56136e+07	8.29921e+06	5.76167e+06	7.43523e+06	6.45101e+06	1.02153e+08	9.05217e+07	8.88289e+07	1.05765e+08
										3.85545e+07	1.93707e+08	1.09781e+08	1.43365e+08	2.02727e+08	2.19945e+08	2.34367e+08	2.38519e+08	1.04272e+08	1.08943e+08	1.13759e+08	1.12955e+08	1.61813e+08	1.56616e+08	1.2421e+08	1.42454e+08	3.31968e+07	2.30467e+07	2.97409e+07	2.5804e+07	4.0861e+08	3.62087e+08	3.55315e+08	4.2306e+08
RL18_STAA1 50S ribosomal protein L18 OS=Staphylococcus aureus (strain Mu3 / ATCC 700698) GN=rplR PE=3 SV=1	DSDIATTATKVELATK	6926	20130320_UON_A2	20	6926	3849	832.438	28.5713	1	378467	2.6107e+06	1.70833e+06	2.41442e+06	1.10733e+07	7.27375e+06	5.71355e+06	4.40895e+06	817935	1.14315e+06	1.5803e+06	997476	2.09841e+06	1.43911e+06	1.55545e+06	788397	1.66261e+06	6.45496e+06	1.34223e+06	4.56512e+06	1.12463e+07	6.16237e+06	1.49599e+07	2.09112e+07	1	1.13643	1	4.00308	3.89758	0.0281227	0.638205	0.545697	0.298678	0.826974	0.772387	0.615966	1.97203	2.49431	0.26112	7.49162
	HIYAQIIDDNK+Deamidated(10)	5684	20130320_UON_A2	34	5684	725	665.341	21.0809	1	1.63158e+07	4.02921e+07	2.80661e+07	3.36464e+07	2.71216e+07	3.35753e+07	4.2086e+07	4.36731e+07	2.42285e+07	2.18982e+07	2.0646e+07	3.16695e+07	3.11936e+07	3.69369e+07	2.53584e+07	3.50481e+07	6.91371e+06	1.51128e+06	6.77958e+06	2.39342e+06	7.626e+07	8.07819e+07	6.72827e+07	6.97287e+07	1	0.686771	1	1.23779	0.686258	0.31543	0.831998	0.452516	0.424816	1.08635	0.545807	0.674372	0.148732	0.147391	0.0124554	2.48523
	HIYAQIIDDNKGVTLAQASSK	2261	20130320_UON_A2	24	2261	689	758.066	28.4587	1	5.77685e+06	3.12903e+07	2.51015e+07	2.92976e+07	4.11361e+07	3.92777e+07	4.40363e+07	4.0454e+07	1.4443e+07	1.33836e+07	1.2803e+07	1.39719e+07	2.12037e+07	1.85931e+07	1.94205e+07	1.6572e+07	7.16662e+06	4.1209e+06	4.96213e+06	4.43046e+06	6.59539e+07	5.08847e+07	5.57581e+07	8.02672e+07	1	1.02171	1	1.8029	1.00956	0.0494185	0.596958	0.336094	0.212673	0.828605	0.507351	0.552975	0.226096	0.175662	0.0552887	2.76456
										7.49036e+06	2.4731e+07	1.8292e+07	2.17861e+07	2.64437e+07	2.67089e+07	3.06119e+07	2.9512e+07	1.31631e+07	1.21416e+07	1.16765e+07	1.55463e+07	1.81652e+07	1.89897e+07	1.54448e+07	1.74695e+07	5.24765e+06	4.02905e+06	4.36132e+06	3.79633e+06	5.11534e+07	4.5943e+07	4.60002e+07	5.6969e+07
										2.24711e+07	7.41931e+07	5.48759e+07	6.53584e+07	7.9331e+07	8.01267e+07	9.18358e+07	8.85361e+07	3.94894e+07	3.64249e+07	3.50294e+07	4.66389e+07	5.44957e+07	5.69691e+07	4.63343e+07	5.24085e+07	1.57429e+07	1.20871e+07	1.30839e+07	1.1389e+07	1.5346e+08	1.37829e+08	1.38001e+08	1.70907e+08
RecName: Full=30S ribosomal protein S5; _ OS=Staphylococcus aureus (strain Mu3 / ATCC 700698).	AQEVPEAIK	5560	20130320_UON_B2	28	5560	2274	492.769	15.6478	1	1.63285e+06	1.1744e+07	7.13712e+06	7.96254e+06	1.48349e+07	1.54569e+07	1.57459e+07	1.505e+07	6.50419e+06	6.80415e+06	8.61454e+06	7.38565e+06	9.91766e+06	9.42126e+06	6.21787e+06	8.02078e+06	2.53165e+06	1.55522e+06	2.9112e+06	2.03072e+06	2.44308e+07	2.91614e+07	3.05477e+07	2.33215e+07	1	1.17187	1	2.14519	1.31424	0.0291028	1.02922	0.734113	0.928082	1.17913	0.923856	0.600834	0.317061	0.268764	0.100825	3.77369
	AVLELAGITDILSK	34	20130320_UON_B2	33	34	129	721.925	42.2549	1	8.10336e+06	1.19174e+08	7.42183e+07	8.10448e+07	1.6388e+08	1.38133e+08	1.2834e+08	1.2501e+08	6.18728e+07	6.00915e+07	6.85524e+07	5.61354e+07	6.93522e+07	8.18294e+07	5.87086e+07	8.57405e+07	3.74692e+07	2.22567e+07	1.9049e+07	2.00403e+07	2.7368e+08	2.6155e+08	2.96588e+08	4.54675e+08	1	1.30651	1	1.96561	1.53317	0.0528661	0.872981	0.643628	0.724351	1.04633	0.857781	0.898656	0.349739	0.350436	0.139274	4.55331
	DLVVVPR	633	20130320_UON_B2	24	633	464	399.246	27.7504	1	5.00836e+06	4.63455e+07	3.31058e+07	3.39457e+07	6.81498e+07	7.58262e+07	7.2448e+07	6.86449e+07	3.11221e+07	3.31972e+07	3.15092e+07	3.41521e+07	3.58178e+07	3.41631e+07	2.79132e+07	3.72054e+07	1.06826e+07	1.06596e+07	1.06232e+07	1.12652e+07	1.09018e+08	9.08609e+07	9.89892e+07	1.38381e+08	1	1.18082	1	2.40757	1.54291	0.0154465	1.09776	0.696285	0.762795	1.14099	0.812193	0.670696	0.365106	0.225901	0.120613	3.69282
	YGSGSVFMKPAAPGTGVIAGGPVR	8323	20130320_UON_C4	5	8323	3981	1138.59	31.1826	1	211554	7.15896e+06	4.41623e+06	3.8731e+06	2.62931e+06	1.91486e+06	4.64476e+06	3.14391e+06	3.70168e+06	2.70304e+06	2.43096e+06	3.12163e+06	3.75443e+06	3.43436e+06	2.49429e+06	3.49524e+06	291978	821545	0	27744.6	8.77163e+06	2.68353e+06	1.14689e+06	1.45698e+07	1	1.45966	1	0.787545	0.870205	0.618358	0.763565	0.698622	0.567004	0.841536	0.754992	0.696717	0.0728786	0.150491	0.0834212	1.73513
										3.73903e+06	4.61055e+07	2.97194e+07	3.17065e+07	6.23735e+07	5.78328e+07	5.52946e+07	5.29622e+07	2.58002e+07	2.5699e+07	2.77768e+07	2.51987e+07	2.97105e+07	3.2212e+07	2.38335e+07	3.36155e+07	1.27439e+07	8.82326e+06	8.14585e+06	8.34099e+06	1.03975e+08	9.6064e+07	1.06818e+08	1.57737e+08
										1.49561e+07	1.84422e+08	1.18877e+08	1.26826e+08	2.49494e+08	2.31331e+08	2.21178e+08	2.11849e+08	1.03201e+08	1.02796e+08	1.11107e+08	1.00795e+08	1.18842e+08	1.28848e+08	9.5334e+07	1.34462e+08	5.09754e+07	3.52931e+07	3.25834e+07	3.3364e+07	4.159e+08	3.84256e+08	4.27272e+08	6.30948e+08
RL20_STAA1 50S ribosomal protein L20 OS=Staphylococcus aureus (strain Mu3 / ATCC 700698) GN=rplT PE=3 SV=1	AFAQLVTK	935	20130320_UON_A2	18	935	311	439.259	22.6778	1	2.65552e+07	5.23271e+07	4.49959e+07	5.90753e+07	8.04903e+07	7.80681e+07	6.57351e+07	8.05729e+07	4.46159e+07	4.86024e+07	4.4182e+07	5.40206e+07	6.8482e+07	6.13722e+07	5.18303e+07	6.06803e+07	1.4238e+07	8.8914e+06	1.36952e+07	9.64063e+06	1.5092e+08	1.53292e+08	1.72516e+08	1.28436e+08	1	0.613129	1	1.66636	0.665718	0.0146423	1.04628	0.42059	0.789677	1.32473	0.555278	0.12381	0.253973	0.137766	0.0147234	3.30775
	KLWITR	2891	20130320_UON_A2	24	2891	640	408.756	17.5784	1	1.18091e+07	3.15141e+07	2.1771e+07	2.61674e+07	5.24729e+07	4.85348e+07	5.61809e+07	5.72262e+07	1.592e+07	1.32969e+07	1.53407e+07	1.76322e+07	3.49507e+07	3.39956e+07	2.67411e+07	3.29902e+07	6.0561e+06	4.06264e+06	5.4455e+06	3.79789e+06	9.28218e+07	8.68323e+07	8.76838e+07	9.26983e+07	1	0.731899	1	2.34945	1.03278	0.00206489	0.681445	0.32775	0.179523	1.40999	0.678435	0.107607	0.212161	0.125224	0.0220486	3.9451
	LWITR	8486	20130320_UON_A2	24	8486	2163	344.709	25.4538	1	4.83096e+06	1.23956e+07	7.66652e+06	9.66915e+06	1.64225e+07	1.67338e+07	1.93617e+07	1.8427e+07	6.10986e+06	6.60268e+06	5.69203e+06	6.9298e+06	9.74597e+06	1.09807e+07	8.0304e+06	1.06398e+07	1.82584e+06	1.36034e+06	1.88922e+06	1.47112e+06	2.48009e+07	2.68848e+07	2.64069e+07	2.87878e+07	1	0.739489	1	2.05267	0.92058	0.00599062	0.733007	0.334045	0.244977	1.13988	0.574186	0.522926	0.189413	0.100164	0.0215675	3.0924
	MLSEIAISDEK	951	20130320_UON_A2	24	951	480	618.31	28.5982	1	1.45316e+07	6.43258e+07	4.94644e+07	5.38776e+07	4.85221e+07	4.33282e+07	7.38524e+07	5.99289e+07	3.97792e+07	4.79287e+07	3.75498e+07	4.37349e+07	5.81746e+07	5.41419e+07	4.53167e+07	5.25547e+07	7.15545e+06	4.51011e+06	5.87962e+06	6.23819e+06	9.89897e+07	5.38468e+07	4.49392e+07	1.2206e+08	1	0.948298	1	1.23838	0.884427	0.432842	0.927515	0.540106	0.782872	1.15361	0.664865	0.569541	0.130535	0.0859902	0.0348764	1.75542
										1.44317e+07	4.01407e+07	3.09745e+07	3.71974e+07	4.9477e+07	4.66662e+07	5.37826e+07	5.40388e+07	2.66062e+07	2.91077e+07	2.56911e+07	3.05794e+07	4.28383e+07	4.01226e+07	3.29796e+07	3.92163e+07	7.31885e+06	4.70612e+06	6.72738e+06	5.28696e+06	9.18831e+07	8.02141e+07	8.28865e+07	9.29954e+07
										5.77269e+07	1.60563e+08	1.23898e+08	1.48789e+08	1.97908e+08	1.86665e+08	2.1513e+08	2.16155e+08	1.06425e+08	1.16431e+08	1.02764e+08	1.22318e+08	1.71353e+08	1.6049e+08	1.31918e+08	1.56865e+08	2.92754e+07	1.88245e+07	2.69095e+07	2.11478e+07	3.67533e+08	3.20856e+08	3.31546e+08	3.71981e+08
RecName: Full=50S ribosomal protein L21; _ OS=Staphylococcus epidermidis (strain ATCC 35984 / RP62A).	ITVFTYK	1526	20130320_UON_B2	23	1526	905	436.248	28.0767	1	1.44975e+07	3.53114e+07	2.61751e+07	3.39582e+07	3.8971e+07	3.64069e+07	3.58804e+07	4.36707e+07	2.02092e+07	1.92956e+07	1.77062e+07	2.05951e+07	2.80151e+07	3.01515e+07	2.35923e+07	2.76689e+07	4.80647e+06	2.70843e+06	4.47493e+06	3.34904e+06	5.36484e+07	5.86762e+07	4.57552e+07	4.86376e+07	1	0.694831	1	1.40919	0.619036	0.0951386	0.7077	0.292611	0.190782	0.99532	0.445457	0.980751	0.139517	0.0839854	0.0152537	1.88024
	MFAIIETGGK	1098	20130320_UON_B2	22	1098	541	533.781	31.7614	1	9.73958e+06	6.3442e+07	5.26455e+07	5.64549e+07	3.62244e+07	3.97989e+07	6.53116e+07	4.95194e+07	3.47401e+07	3.6491e+07	3.51693e+07	3.98092e+07	5.14775e+07	4.80685e+07	4.03814e+07	4.58532e+07	7.28397e+06	8.23041e+06	3.50293e+06	3.80051e+06	8.75741e+07	4.50693e+07	3.05564e+07	1.26408e+08	1	1.06657	1	1.04703	0.843804	0.883036	0.802107	0.478124	0.512679	1.01919	0.645727	0.947804	0.125179	0.119524	0.0456688	1.58879
	VLFVGGDSVK	378	20130320_UON_B2	27	378	196	510.787	28.3753	1	3.31596e+07	1.0057e+08	8.24104e+07	9.48033e+07	1.19753e+08	1.25116e+08	1.27895e+08	1.33222e+08	6.14502e+07	6.14484e+07	6.0351e+07	6.75219e+07	8.25494e+07	8.73882e+07	6.81351e+07	7.88406e+07	1.7629e+07	1.05834e+07	1.45881e+07	1.4125e+07	1.745e+08	1.66105e+08	1.69729e+08	2.03876e+08	1	0.789032	1	1.62726	0.714205	0.0477717	0.806488	0.360118	0.399808	1.0192	0.507342	0.930308	0.183074	0.109354	0.0250002	2.29692
										1.91322e+07	6.6441e+07	5.37437e+07	6.17388e+07	6.49829e+07	6.71073e+07	7.63623e+07	7.54706e+07	3.87998e+07	3.90784e+07	3.77422e+07	4.2642e+07	5.4014e+07	5.52028e+07	4.40362e+07	5.07876e+07	9.90649e+06	7.17409e+06	7.52198e+06	7.0915e+06	1.05241e+08	8.99502e+07	8.20136e+07	1.26307e+08
										5.73967e+07	1.99323e+08	1.61231e+08	1.85216e+08	1.94949e+08	2.01322e+08	2.29087e+08	2.26412e+08	1.16399e+08	1.17235e+08	1.13227e+08	1.27926e+08	1.62042e+08	1.65608e+08	1.32109e+08	1.52363e+08	2.97195e+07	2.15223e+07	2.25659e+07	2.12745e+07	3.15723e+08	2.69851e+08	2.46041e+08	3.78922e+08
RS6_STAA1 30S ribosomal protein S6 OS=Staphylococcus aureus (strain Mu3 / ATCC 700698) GN=rpsF PE=3 SV=1	LAYEINDFKDGFYNIVR+Deamidated(6)	2127	20130320_UON_A2	7	2127	1052	693.348	37.8914	1	1.43147e+06	2.14864e+07	1.43002e+07	1.5381e+07	3.88933e+07	3.17318e+07	2.56675e+07	1.94047e+07	3.01951e+06	2.94754e+06	2.05407e+06	3.13698e+06	1.36709e+07	1.58916e+07	9.80766e+06	1.3259e+07	1.56714e+07	3.09542e+07	1.11277e+07	1.99834e+07	7.70016e+07	7.18496e+07	6.55133e+07	6.21045e+07	1	1.28193	1	2.19961	2.04383	0.0374642	0.212135	0.173727	0.0907563	1.00057	0.832561	0.998728	1.47791	1.59282	0.333863	5.25616
RecName: Full=30S ribosomal protein S16; _ OS=Staphylococcus aureus (strain Mu3 / ATCC 700698).	IIEQIGTYNPTSANAPEIK	288	20130320_UON_B2	24	288	245	1030.04	31.8987	1	2.41051e+07	6.59007e+07	5.09481e+07	6.14843e+07	8.25585e+07	8.45738e+07	1.0706e+08	1.01036e+08	4.52793e+07	5.08047e+07	4.84167e+07	6.28115e+07	5.64723e+07	5.49478e+07	4.75461e+07	5.2739e+07	2.37547e+07	5.99542e+06	2.10221e+07	8.56845e+06	1.76881e+08	1.54821e+08	1.23005e+08	1.64232e+08	1	0.740964	1	1.85355	0.925914	0.0111772	1.02408	0.530834	0.910073	1.04578	0.464512	0.823264	0.293129	0.283572	0.0234233	3.05743
	VDEALALK	742	20130320_UON_B2	24	742	205	429.748	20.4416	1	2.82145e+07	8.22544e+07	6.46657e+07	7.27081e+07	9.08558e+07	9.34235e+07	1.14686e+08	1.12841e+08	5.58856e+07	5.57308e+07	6.03707e+07	7.83104e+07	7.06955e+07	6.91296e+07	5.63641e+07	7.07835e+07	2.9684e+07	1.03078e+07	2.53026e+07	1.25686e+07	2.08432e+08	2.07274e+08	1.9451e+08	2.10705e+08	1	0.762362	1	1.66156	0.83592	0.0314363	1.0099	0.557793	0.964425	1.07719	0.522948	0.720021	0.314163	0.27284	0.0294873	3.31227
	WLNDGAKPTDTVHNILSK	5290	20130320_UON_B2	24	5290	3315	1005.02	30.2284	1	658657	4.65918e+06	2.06038e+06	3.49973e+06	8.9642e+06	8.67748e+06	8.27847e+06	8.07139e+06	1.88886e+06	1.57692e+06	1.95e+06	2.21793e+06	3.2116e+06	2.87611e+06	1.98557e+06	2.53136e+06	1.76163e+06	1.34086e+06	1.51571e+06	1.45111e+06	2.14558e+07	1.62266e+07	1.39159e+07	2.53803e+07	1	1.27753	1	3.12481	2.14306	0.00544093	0.70176	0.545037	0.42124	0.974876	0.815202	0.94402	0.557945	0.421904	0.260562	7.07656
										1.76594e+07	5.09381e+07	3.92247e+07	4.58974e+07	6.07928e+07	6.22249e+07	7.66748e+07	7.39828e+07	3.43512e+07	3.60375e+07	3.69124e+07	4.778e+07	4.34598e+07	4.23178e+07	3.52986e+07	4.20179e+07	1.84001e+07	5.88137e+06	1.59468e+07	7.52939e+06	1.3559e+08	1.26107e+08	1.10477e+08	1.33439e+08
										5.29783e+07	1.52814e+08	1.17674e+08	1.37692e+08	1.82378e+08	1.86675e+08	2.30024e+08	2.21948e+08	1.03054e+08	1.08112e+08	1.10737e+08	1.4334e+08	1.30379e+08	1.26954e+08	1.05896e+08	1.26054e+08	5.52003e+07	1.76441e+07	4.78403e+07	2.25882e+07	4.06769e+08	3.78322e+08	3.3143e+08	4.00317e+08
RecName: Full=50S ribosomal protein L5; _ OS=Staphylococcus aureus (strain Mu3 / ATCC 700698).	EGMPIGAK	9616	20130320_UON_C2	26	9616	3415	401.708	14.674	1	981226	9.76469e+06	1.21e+07	1.87157e+06	740049	1.65103e+06	1.22198e+07	6.18184e+06	1.2957e+07	1.40181e+07	1.26075e+07	1.35827e+07	5.2709e+06	4.73403e+06	1.03769e+07	1.44357e+07	1.56489e+06	1.72482e+06	435135	382459	1.29747e+06	1.06872e+06	1.49398e+06	1.0341e+07	1	1.80675	1	0.841212	1.60974	0.806492	2.15091	2.04511	0.0831997	1.40862	2.01527	0.511792	0.16617	0.266135	0.161563	0.574537
	ELLANFGMPFR	3453	20130320_UON_F4	24	3453	1533	647.832	39.5086	1	2.18677e+06	3.35537e+07	1.90859e+07	1.80311e+07	1.13883e+07	1.56314e+07	2.88596e+07	1.79489e+07	1.81825e+07	1.40662e+07	9.50819e+06	1.63592e+07	2.06404e+07	3.07667e+07	1.60955e+07	2.71507e+07	4.28173e+06	1.72411e+06	1.54034e+06	1.13855e+06	3.70819e+07	2.41648e+07	7.23951e+06	3.60886e+07	1	1.40756	1	1.01332	1.12207	0.975194	0.79767	0.767102	0.614261	1.29916	1.27438	0.487087	0.119202	0.162298	0.0866197	1.43533
	VLDNAVEELELITGQKPLVTK	3192	20130320_UON_F4	24	3192	1968	1155.15	40.9721	1	659092	1.0363e+07	6.05355e+06	6.22983e+06	1.24862e+07	1.19889e+07	1.29349e+07	1.26457e+07	5.38282e+06	4.4372e+06	4.28888e+06	5.01576e+06	6.04264e+06	6.97692e+06	5.36335e+06	1.10079e+07	3.06113e+06	3.71893e+06	2.28623e+06	2.23444e+06	2.88528e+07	3.47871e+07	2.9947e+07	2.5848e+07	1	1.36584	1	2.14781	1.53479	0.0429566	0.820608	0.647797	0.637249	1.26111	1.29517	0.546654	0.484896	0.452263	0.228912	5.12476
										1.2757e+06	1.78938e+07	1.24132e+07	8.71082e+06	8.20486e+06	9.75713e+06	1.80047e+07	1.22588e+07	1.21741e+07	1.08405e+07	8.80153e+06	1.16526e+07	1.06513e+07	1.41592e+07	1.06119e+07	1.75314e+07	2.96925e+06	2.38929e+06	1.42057e+06	1.25182e+06	2.24107e+07	2.00069e+07	1.28935e+07	2.40925e+07
										3.82709e+06	5.36814e+07	3.72395e+07	2.61325e+07	2.46146e+07	2.92714e+07	5.40142e+07	3.67764e+07	3.65223e+07	3.25215e+07	2.64046e+07	3.49577e+07	3.1954e+07	4.24776e+07	3.18358e+07	5.25943e+07	8.90775e+06	7.16786e+06	4.2617e+06	3.75545e+06	6.72322e+07	6.00206e+07	3.86805e+07	7.22776e+07
RecName: Full=50S ribosomal protein L10; _ OS=Staphylococcus aureus (strain Mu3 / ATCC 700698).	TVGSLPSHDGLVSMLLSVLQAPVR	9041	20130320_UON_B2	17	9041	4220	826.12	45.8135	1	42665.3	3.53057e+06	1.91599e+06	1.89419e+06	3.92779e+06	1.96194e+06	3.15785e+06	1.75876e+06	78501.8	54191.1	24942.9	86668.7	1.82884e+06	2.31045e+06	879868	1.94482e+06	812482	1.54104e+06	301272	192231	1.30482e+07	6.93687e+06	2.3709e+06	6.96932e+06	1	1.54465	1	1.4636	1.68531	0.370881	0.0330883	0.0405933	0.0873786	0.943193	1.05874	0.898848	0.385597	0.631217	0.216517	3.97178
	VISGFAK	1027	20130320_UON_C2	25	1027	505	361.214	15.3059	1	1.14515e+07	1.09343e+07	5.76262e+07	3.11179e+06	3.43688e+06	5.58492e+06	9.96384e+07	1.19034e+07	7.39102e+07	9.06461e+07	1.21083e+08	1.12823e+08	5.04701e+06	7.41619e+06	5.25102e+07	6.67937e+07	4.35789e+07	6.41157e+07	1.11635e+08	1.00028e+08	4.79064e+06	4.45906e+06	4.1557e+06	1.95322e+07	1	2.39239	1	1.45041	3.97119	0.738179	4.7936	6.76484	0.00316572	1.58519	3.40737	0.567063	3.84195	6.11249	0.0275369	0.396247
										5.74709e+06	7.23245e+06	2.97711e+07	2.50299e+06	3.68234e+06	3.77343e+06	5.13981e+07	6.83106e+06	3.69944e+07	4.53501e+07	6.05538e+07	5.64549e+07	3.43793e+06	4.86332e+06	2.66951e+07	3.43693e+07	2.21957e+07	3.28284e+07	5.59681e+07	5.01099e+07	8.91944e+06	5.69796e+06	3.2633e+06	1.32508e+07
										1.14942e+07	1.44649e+07	5.95422e+07	5.00598e+06	7.36467e+06	7.54686e+06	1.02796e+08	1.36621e+07	7.39887e+07	9.07003e+07	1.21108e+08	1.1291e+08	6.87586e+06	9.72664e+06	5.33901e+07	6.87385e+07	4.43913e+07	6.56567e+07	1.11936e+08	1.0022e+08	1.78389e+07	1.13959e+07	6.5266e+06	2.65015e+07
RS19_STAA1 30S ribosomal protein S19 OS=Staphylococcus aureus (strain Mu3 / ATCC 700698) GN=rpsS PE=3 SV=1	HVPVYVTEDMVGHK	1260	20130320_UON_A2	31	1260	232	537.602	21.9657	1	1.76827e+07	1.25886e+08	8.41811e+07	1.2423e+08	7.54528e+07	7.4753e+07	1.26707e+08	8.679e+07	5.79896e+07	5.3327e+07	6.37525e+07	8.70029e+07	9.31376e+07	8.44681e+07	7.22003e+07	7.39517e+07	1.00741e+07	2.80113e+07	1.86118e+06	2.7265e+06	1.93763e+08	7.1007e+07	4.0282e+07	2.86994e+08	1	1.15201	1	1.03331	0.873432	0.921717	0.744564	0.598707	0.448941	0.919818	0.640867	0.80116	0.121237	0.207738	0.0516836	1.68204
	KGPFVDEHLMK	9966	20130320_UON_A2	22	9966	3049	650.837	18.0167	1	1.41325e+06	1.36107e+07	9.61734e+06	1.08795e+07	6.06759e+06	4.66396e+06	1.23601e+07	8.07429e+06	6.7079e+06	5.618e+06	6.55172e+06	7.28934e+06	1.00271e+07	8.20989e+06	8.00801e+06	9.29517e+06	1.15527e+06	2.16374e+06	85487.7	259244	2.08006e+07	5.71959e+06	3.11864e+06	2.00649e+07	1	1.18231	1	0.8774	0.896135	0.740622	0.736665	0.513498	0.440145	1.00054	0.698256	0.998661	0.103144	0.168499	0.0538157	1.39928
	LGEFAPTR	519	20130320_UON_A2	20	519	213	445.738	19.0485	1	2.75051e+07	8.79836e+07	7.82148e+07	8.98167e+07	1.01095e+08	6.08406e+07	1.11719e+08	1.18342e+08	5.60884e+07	4.97895e+07	5.44422e+07	6.98641e+07	7.41328e+07	5.54446e+07	6.17915e+07	6.10489e+07	1.92848e+07	1.74723e+07	1.08865e+07	1.00277e+07	2.28914e+08	1.67983e+08	1.57988e+08	2.56508e+08	1	0.828488	1	1.3826	0.936316	0.21518	0.81188	0.458133	0.439007	0.890299	0.479964	0.640111	0.203412	0.149812	0.0294013	2.86185
										1.55337e+07	7.58269e+07	5.73377e+07	7.49755e+07	6.08716e+07	4.67526e+07	8.35953e+07	7.10687e+07	4.0262e+07	3.62448e+07	4.15821e+07	5.47188e+07	5.90992e+07	4.93742e+07	4.73333e+07	4.80986e+07	1.01714e+07	1.58824e+07	4.27774e+06	4.33781e+06	1.47826e+08	8.15699e+07	6.71296e+07	1.87856e+08
										4.6601e+07	2.27481e+08	1.72013e+08	2.24926e+08	1.82615e+08	1.40258e+08	2.50786e+08	2.13206e+08	1.20786e+08	1.08734e+08	1.24746e+08	1.64156e+08	1.77297e+08	1.48123e+08	1.42e+08	1.44296e+08	3.05142e+07	4.76473e+07	1.28332e+07	1.30134e+07	4.43478e+08	2.4471e+08	2.01389e+08	5.63567e+08
RS12_STAA1 30S ribosomal protein S12 OS=Staphylococcus aureus (strain Mu3 / ATCC 700698) GN=rpsL PE=3 SV=1	GALDTSGVDGR	281	20130320_UON_C4	23	281	182	524.254	15.5218	1	1.85025e+07	8.57589e+07	6.23044e+07	7.11531e+07	1.17215e+08	1.19221e+08	1.41296e+08	1.30135e+08	6.90339e+07	7.19196e+07	7.55052e+07	7.74864e+07	8.16356e+07	7.63558e+07	6.42885e+07	7.32921e+07	2.06188e+07	1.44251e+07	1.79287e+07	1.4602e+07	2.36939e+08	1.93996e+08	2.04493e+08	2.14605e+08	1	0.974193	1	2.13642	1.22763	0.0130445	1.23652	0.665531	0.404447	1.24337	0.727994	0.396642	0.284262	0.188278	0.0597854	3.57579
	PTINQLVR	1100	20130320_UON_D3	24	1100	547	470.78	24.302	1	1.39112e+07	7.29124e+07	2.47365e+07	4.76259e+07	4.29551e+07	5.45951e+07	3.83692e+07	5.64854e+07	1.32248e+07	1.40996e+07	1.4228e+07	1.31049e+07	5.55295e+07	5.24771e+07	4.06144e+07	4.33364e+07	5.5804e+06	6.35483e+06	4.17685e+06	4.85322e+06	9.31639e+07	7.95503e+07	7.62204e+07	1.40657e+08	1	1.31526	1	1.20868	1.01662	0.582717	0.343354	0.240404	0.139707	1.20587	0.972481	0.583333	0.131703	0.110177	0.0775141	2.44739
										1.62069e+07	7.93356e+07	4.35205e+07	5.93895e+07	8.00848e+07	8.6908e+07	8.98326e+07	9.33102e+07	4.11294e+07	4.30096e+07	4.48666e+07	4.52956e+07	6.85826e+07	6.44165e+07	5.24514e+07	5.83143e+07	1.30996e+07	1.039e+07	1.10528e+07	9.7276e+06	1.65051e+08	1.36773e+08	1.40357e+08	1.77631e+08
										3.24137e+07	1.58671e+08	8.70409e+07	1.18779e+08	1.6017e+08	1.73816e+08	1.79665e+08	1.8662e+08	8.22587e+07	8.60191e+07	8.97332e+07	9.05913e+07	1.37165e+08	1.28833e+08	1.04903e+08	1.16629e+08	2.61992e+07	2.07799e+07	2.21055e+07	1.94552e+07	3.30103e+08	2.73546e+08	2.80714e+08	3.55261e+08
RL3_STAA1 50S ribosomal protein L3 OS=Staphylococcus aureus (strain Mu3 / ATCC 700698) GN=rplC PE=3 SV=1	APGSVGMASDASR	601	20130320_UON_A2	24	601	351	603.28	13.7312	1	1.61322e+07	8.98337e+07	5.95128e+07	7.48775e+07	4.72178e+07	5.18157e+07	8.72186e+07	6.06918e+07	5.45871e+07	5.63855e+07	6.40879e+07	5.54046e+07	7.73215e+07	7.53213e+07	6.17451e+07	7.41053e+07	7.77411e+06	1.93004e+07	1.79673e+06	4.55587e+06	1.43441e+08	5.08221e+07	2.96516e+07	1.54664e+08	1	1.05882	1	1.02741	0.841567	0.931786	0.958848	0.580461	0.887045	1.20027	0.752678	0.50923	0.139073	0.201667	0.0436672	1.57507
	KGLVEIR	1599	20130320_UON_A2	23	1599	944	407.759	14.0777	1	1.96996e+07	3.08889e+07	3.90492e+07	2.08708e+07	1.11039e+07	8.50687e+06	6.50629e+07	4.47999e+07	3.01453e+07	2.67823e+07	3.53006e+07	3.39798e+07	4.62882e+07	3.52932e+07	4.39863e+07	5.00877e+07	7.48377e+06	6.17608e+06	4.44232e+06	3.49372e+06	1.47643e+07	8.95501e+06	7.12334e+06	5.63347e+07	1	0.660317	1	1.17162	1.377	0.760228	1.14207	0.516743	0.471964	1.58952	0.751875	0.0298528	0.195423	0.128917	0.0146694	0.788874
	KIGMTQVFGENGELIPVTVVEAK	2849	20130320_UON_A2	20	2849	641	820.439	37.3458	1	4.5334e+06	2.19329e+07	1.75041e+07	2.02763e+07	4.85319e+07	4.36785e+07	3.98498e+07	3.50551e+07	1.16858e+07	1.11599e+07	9.86695e+06	1.25172e+07	1.84404e+07	1.60592e+07	1.37706e+07	1.55183e+07	5.52757e+06	5.61141e+06	5.83156e+06	6.08053e+06	6.61953e+07	7.01483e+07	7.41969e+07	6.53544e+07	1	0.983672	1	2.60115	1.63544	0.00249505	0.704002	0.41543	0.316041	0.992866	0.608357	0.97911	0.35879	0.191882	0.0797901	4.2943
										4.03652e+07	1.42656e+08	1.16066e+08	1.16025e+08	1.06854e+08	1.04001e+08	1.92131e+08	1.40547e+08	9.64182e+07	9.43277e+07	1.09255e+08	1.01902e+08	1.4205e+08	1.26674e+08	1.19502e+08	1.39711e+08	2.07855e+07	3.10879e+07	1.20706e+07	1.41301e+07	2.24401e+08	1.29925e+08	1.10972e+08	2.76353e+08
RL7_STAAE 50S ribosomal protein L7/L12 OS=Staphylococcus aureus (strain Newman) GN=rplL PE=3 SV=1	ANHEQIIEAIK+Deamidated(5)	5564	20130320_UON_A2	12	5564	2212	422.893	21.9973	1	5.04028e+06	8.1408e+06	2.64585e+06	6.39704e+06	1.06854e+07	1.85269e+07	1.25454e+07	7.81269e+06	5.38464e+06	5.12912e+06	4.17891e+06	5.1107e+06	3.91094e+06	8.01579e+06	2.01702e+06	3.80817e+06	1.72085e+07	1.45052e+07	2.1037e+07	1.50702e+07	2.08388e+07	2.22199e+07	3.55795e+07	2.13717e+07	1	0.834521	1	2.23049	1.7459	0.0487593	0.891082	0.467132	0.642774	0.798773	0.790241	0.539724	3.0517	1.80607	0.0011199	4.50009
	EALPKEEAEK	1360	20130320_UON_A2	24	1360	3852	572.295	12.3532	1	1.23856e+06	2.70783e+06	3.74338e+06	1.62561e+06	1.61377e+06	2.48204e+06	7.83191e+06	2.94316e+06	2.76118e+06	3.52158e+06	4.92507e+06	3.47892e+06	1.11132e+06	1.61413e+06	5.70811e+06	3.3815e+06	4.28289e+06	2.88431e+06	8.37786e+06	3.2323e+07	2.87789e+06	2.60573e+06	2.66939e+06	6.36052e+06	1	0.970074	1	1.59638	1.9756	0.409896	1.57662	1.15353	0.115298	1.26834	1.50763	0.621571	5.13861	8.40497	0.256154	1.55802
	EATGLGLKDAK	17	20130320_UON_A2	16	17	401	551.806	13.3461	1	7.42718e+06	1.03294e+07	4.48522e+06	1.69983e+06	7.36503e+06	6.8216e+06	1.47656e+07	6.66867e+06	3.31265e+06	4.84231e+06	6.40182e+06	2.89253e+06	8.25045e+06	7.1813e+06	7.93172e+06	5.31895e+06	8.92769e+07	5.75545e+08	7.67052e+07	3.9714e+08	3.60641e+06	3.04182e+06	6.51756e+06	2.616e+07	1	1.24378	1	1.48782	1.57991	0.321523	0.728827	0.72008	0.467076	1.19802	0.964446	0.582671	47.5601	70.3518	0.106549	1.64257
										1.3706e+07	2.1178e+07	1.08745e+07	9.72247e+06	1.96642e+07	2.78305e+07	3.5143e+07	1.74245e+07	1.14585e+07	1.3493e+07	1.55058e+07	1.14822e+07	1.32727e+07	1.68112e+07	1.56568e+07	1.25086e+07	1.10768e+08	5.92935e+08	1.0612e+08	4.44533e+08	2.73231e+07	2.78674e+07	4.47665e+07	5.38923e+07
RL9_STAA1 50S ribosomal protein L9 OS=Staphylococcus aureus (strain Mu3 / ATCC 700698) GN=rplI PE=3 SV=1	NYAVEATPGNLK	2818	20130320_UON_A2	24	2818	1166	638.827	22.2224	1	1.29245e+07	2.10369e+07	1.66452e+07	2.13756e+07	2.48723e+07	2.1907e+07	2.22942e+07	2.1979e+07	8.43916e+06	6.27859e+06	7.12994e+06	9.29054e+06	1.10964e+07	1.07684e+07	6.7711e+06	7.91367e+06	7.82165e+06	8.46979e+06	7.87882e+06	6.57598e+06	6.66471e+07	5.96378e+07	7.1378e+07	7.2886e+07	1	0.445541	1	1.26493	0.360484	0.0930777	0.432583	0.170872	0.0105186	0.507759	0.231407	0.0135617	0.427137	0.139401	0.0124841	3.75856
	LFGSVSTK	2247	20130320_UON_A2	18	2247	1153	419.735	17.7734	1	1.26234e+07	1.92196e+07	1.69755e+07	1.85786e+07	2.28994e+07	2.11825e+07	2.1112e+07	2.12788e+07	1.13337e+07	1.11168e+07	1.32441e+07	1.46941e+07	1.58191e+07	1.64367e+07	1.43952e+07	1.62792e+07	1.10017e+07	7.29809e+06	1.00795e+07	9.09328e+06	6.06482e+07	5.19355e+07	6.35842e+07	5.45129e+07	1	0.352676	1	1.28303	0.277105	0.0440272	0.74764	0.232345	0.0578146	0.933722	0.219804	0.517095	0.555996	0.192102	0.00828787	3.42271
										2.55478e+07	4.02565e+07	3.36207e+07	3.99542e+07	4.77717e+07	4.30894e+07	4.34061e+07	4.32578e+07	1.97729e+07	1.73954e+07	2.0374e+07	2.39847e+07	2.69155e+07	2.72051e+07	2.11663e+07	2.41929e+07	1.88233e+07	1.57679e+07	1.79583e+07	1.56693e+07	1.27295e+08	1.11573e+08	1.34962e+08	1.27399e+08
RecName: Full=50S ribosomal protein L11; _ OS=Staphylococcus aureus (strain Mu3 / ATCC 700698).	MQDLNAADEEAAMR	387	20130320_UON_B2	23	387	396	782.836	27.0141	1	1.11431e+07	1.01693e+08	7.76309e+07	9.28815e+07	2.58817e+07	2.31643e+07	6.90124e+07	3.42299e+07	6.50839e+07	6.53866e+07	6.66452e+07	7.69656e+07	8.32473e+07	7.82574e+07	6.91433e+07	6.74165e+07	6.58713e+06	3.60574e+07	344293	2.12023e+06	8.22764e+07	9.94796e+06	3.12749e+06	1.4808e+08	1	1.15811	1	0.53746	0.609897	0.221196	0.967295	0.640168	0.917731	1.05194	0.715242	0.870522	0.1592	0.328327	0.0551367	0.859127
	SFTFITK	466	20130320_UON_B2	24	466	280	422.232	29.2458	1	3.2354e+07	7.0973e+07	5.91261e+07	6.48984e+07	9.46282e+07	8.71479e+07	1.01932e+08	9.47837e+07	4.38716e+07	4.15713e+07	3.99549e+07	5.20843e+07	5.44841e+07	5.54868e+07	4.85707e+07	5.65094e+07	2.3818e+07	2.74852e+07	2.0651e+07	1.94256e+07	1.4821e+08	1.47152e+08	1.47304e+08	1.75264e+08	1	0.599045	1	1.66479	0.604853	0.0159339	0.780651	0.328615	0.242623	0.945897	0.345929	0.745262	0.401931	0.183811	0.0254721	2.71795
	TPPAPVLLK	780	20130320_UON_B2	25	780	140	468.297	25.9783	1	6.42329e+07	1.2389e+08	9.80352e+07	1.08586e+08	1.23755e+08	1.21275e+08	1.45483e+08	1.38309e+08	7.55978e+07	7.42643e+07	7.19956e+07	1.02057e+08	9.92352e+07	1.04108e+08	8.05848e+07	1.05034e+08	3.24985e+07	2.16772e+07	2.66416e+07	2.38712e+07	2.39408e+08	2.11903e+08	2.17758e+08	2.6051e+08	1	0.512795	1	1.33966	0.461141	0.070527	0.82057	0.353582	0.279375	0.985352	0.368073	0.921844	0.265206	0.115434	0.00922856	2.35489
										1.0773e+08	2.96556e+08	2.34792e+08	2.66366e+08	2.44265e+08	2.31587e+08	3.16428e+08	2.67322e+08	1.84553e+08	1.81222e+08	1.78596e+08	2.31107e+08	2.36967e+08	2.37853e+08	1.98299e+08	2.2896e+08	6.29036e+07	8.52199e+07	4.76369e+07	4.5417e+07	4.69895e+08	3.69003e+08	3.6819e+08	5.83854e+08
RecName: Full=50S ribosomal protein L14; _ OS=Staphylococcus carnosus (strain TM300).
	IFGPVAR	839	20130320_UON_B2	24	839	195	380.228	19.5424	1	1.39075e+07	8.72829e+07	6.01516e+07	6.68001e+07	1.27449e+08	1.177e+08	1.31643e+08	1.17793e+08	5.68982e+07	5.53917e+07	5.51913e+07	6.37938e+07	6.92425e+07	6.96763e+07	5.53431e+07	6.90505e+07	2.60236e+07	2.48185e+07	2.53658e+07	2.36428e+07	1.95604e+08	1.98037e+08	2.44118e+08	2.03147e+08	1	1.08647	1	2.16788	1.30083	0.020366	1.01373	0.621803	0.963072	1.15416	0.749623	0.615108	0.437669	0.255439	0.130149	3.68589
	TANIGDVIVCTVK+Carbamidomethyl(10)	579	20130320_UON_C2	24	579	437	695.371	33.0496	1	9.15398e+06	3.08975e+07	2.47442e+07	2.61797e+07	8.06017e+07	8.06749e+07	8.46869e+07	7.65756e+07	2.31371e+07	2.39716e+07	2.28187e+07	2.69117e+07	2.83585e+07	2.59851e+07	2.08937e+07	2.59674e+07	1.71537e+07	1.08866e+07	2.08889e+07	1.37888e+07	1.18946e+08	1.39119e+08	1.33917e+08	1.41346e+08	1	0.829544	1	3.54535	1.61611	0.00046613	1.06445	0.523538	0.779033	1.11244	0.599716	0.636503	0.689395	0.475663	0.241637	5.86234
										2.30615e+07	1.1818e+08	8.48957e+07	9.29798e+07	2.08051e+08	1.98374e+08	2.1633e+08	1.94369e+08	8.00352e+07	7.93633e+07	7.801e+07	9.07055e+07	9.76011e+07	9.56614e+07	7.62368e+07	9.5018e+07	4.31772e+07	3.57052e+07	4.62546e+07	3.74315e+07	3.1455e+08	3.37156e+08	3.78035e+08	3.44493e+08
RL17_STAS1 50S ribosomal protein L17 OS=Staphylococcus saprophyticus subsp. saprophyticus (strain ATCC 15305 / DSM 20229) GN=rplQ PE=3 SV=1	NVEILNEDETVQTALQK+Deamidated(1)Deamidated(12)	145	20130320_UON_A2	24	145	223	973.486	30.1744	1	3.12272e+07	7.47752e+07	5.62663e+07	6.07524e+07	1.09389e+08	1.09263e+08	1.10703e+08	9.37932e+07	5.65234e+07	5.7564e+07	6.31606e+07	6.477e+07	6.62961e+07	6.32285e+07	5.28188e+07	5.53854e+07	3.11376e+07	3.25417e+07	2.58061e+07	2.64249e+07	1.93403e+08	1.62724e+08	1.52971e+08	2.20342e+08	1	0.651174	1	1.89735	0.76164	0.00668629	1.08518	0.426355	0.641869	1.06595	0.461265	0.723052	0.519728	0.229546	0.0576386	3.27072
RecName: Full=50S ribosomal protein L19; _ OS=Staphylococcus aureus (strain USA300).	GGGVSETFTVR	871	20130320_UON_B2	31	871	248	555.279	21.5606	1	2.10921e+07	6.60145e+07	4.73395e+07	5.29748e+07	1.04116e+08	9.45459e+07	1.05203e+08	1.03739e+08	4.8637e+07	5.29171e+07	4.90884e+07	6.47755e+07	5.04053e+07	4.55967e+07	4.09236e+07	4.84343e+07	3.6593e+07	2.89619e+07	3.03188e+07	2.66364e+07	1.70032e+08	1.71215e+08	1.8168e+08	2.02099e+08	1	0.805561	1	2.17481	0.981461	0.00773333	1.14938	0.623647	0.529365	0.989003	0.486177	0.960532	0.653663	0.354153	0.183559	3.86843
	IQVFEGVVIK	4507	20130320_UON_B2	23	4507	562	566.339	33.9508	1	1.82899e+06	2.89544e+07	2.13143e+07	1.53646e+07	3.16151e+07	2.80547e+07	3.93801e+07	3.29053e+07	1.25879e+07	1.28715e+07	1.0234e+07	1.26685e+07	1.81776e+07	2.11437e+07	1.42184e+07	1.87906e+07	3.05575e+06	1.15614e+06	2.41094e+06	1.4844e+06	3.15722e+07	3.87236e+07	2.26441e+07	3.09684e+07	1	1.35948	1	1.95599	1.60995	0.0601486	0.716875	0.561012	0.467024	1.07216	0.899309	0.848646	0.120174	0.133133	0.0807494	1.8367
	LYYLR	3200	20130320_UON_B2	24	3200	1061	364.209	23.401	1	2.32392e+06	2.8369e+07	1.83554e+07	1.85714e+07	3.70638e+07	3.4587e+07	4.23113e+07	3.75026e+07	1.35697e+07	1.38117e+07	1.23866e+07	1.67644e+07	1.95828e+07	2.01513e+07	1.50117e+07	1.98781e+07	4.46265e+06	2.26443e+06	4.28486e+06	2.39806e+06	5.00289e+07	5.88126e+07	4.9383e+07	5.86747e+07	1	1.27589	1	2.23995	1.62	0.0254026	0.836033	0.643455	0.645529	1.10358	0.848397	0.770413	0.198315	0.196478	0.0858537	3.20763
	TDLPSFRPGDTLR	1503	20130320_UON_C4	20	1503	560	492.257	29.8826	1	7.09451e+06	4.79325e+07	3.41345e+07	3.08338e+07	6.61456e+07	6.54338e+07	7.34816e+07	6.85448e+07	3.43715e+07	3.16154e+07	2.82062e+07	3.43838e+07	3.81685e+07	3.8726e+07	2.89302e+07	3.81229e+07	1.62075e+07	7.14474e+06	1.58031e+07	8.2698e+06	6.61194e+07	8.16161e+07	5.7305e+07	6.95438e+07	1	1.13143	1	2.28014	1.41121	0.0177962	1.07152	0.703861	0.818486	1.19961	0.835727	0.539272	0.395225	0.384114	0.119235	2.28829
										3.23395e+07	1.7127e+08	1.21144e+08	1.17745e+08	2.38941e+08	2.22621e+08	2.60376e+08	2.42692e+08	1.09166e+08	1.11216e+08	9.99152e+07	1.28592e+08	1.26334e+08	1.25618e+08	9.90839e+07	1.25226e+08	6.03189e+07	3.95272e+07	5.28177e+07	3.87887e+07	3.17753e+08	3.50367e+08	3.11012e+08	3.61286e+08
RL23_STAA1 50S ribosomal protein L23 OS=Staphylococcus aureus (strain Mu3 / ATCC 700698) GN=rplW PE=3 SV=1	MAVEEIFNVK	575	20130320_UON_A2	24	575	434	590.305	35.2281	1	1.07637e+07	7.31377e+07	4.8137e+07	5.37121e+07	5.64951e+07	5.36559e+07	8.5862e+07	6.51291e+07	4.22516e+07	4.19264e+07	3.34687e+07	4.40748e+07	5.928e+07	5.6362e+07	4.63469e+07	5.18585e+07	1.12881e+07	1.40925e+07	5.54927e+06	6.12797e+06	1.06835e+08	6.55822e+07	4.07778e+07	1.36954e+08	1	1.12346	1	1.40588	1.10325	0.265952	0.870638	0.591058	0.679422	1.15126	0.768167	0.632158	0.199503	0.200894	0.0633298	1.88505
	VASVNIMNYKPK	1495	20130320_UON_A2	24	1495	706	455.249	26.3727	1	9.82188e+06	5.43739e+07	3.83154e+07	4.27688e+07	2.8298e+07	2.88407e+07	5.84424e+07	3.81068e+07	3.15619e+07	3.38152e+07	2.50934e+07	3.65425e+07	4.11603e+07	3.97509e+07	3.2777e+07	3.7968e+07	8.52962e+06	1.22378e+07	6.74952e+06	5.20435e+06	6.52427e+07	3.10701e+07	2.15048e+07	8.80443e+07	1	1.04174	1	1.05787	0.938833	0.864865	0.874264	0.589864	0.668538	1.04389	0.644647	0.878426	0.22523	0.200659	0.0570089	1.417
										2.05855e+07	1.27512e+08	8.64524e+07	9.64809e+07	8.47931e+07	8.24966e+07	1.44304e+08	1.03236e+08	7.38135e+07	7.57416e+07	5.85621e+07	8.06173e+07	1.0044e+08	9.61129e+07	7.91239e+07	8.98265e+07	1.98177e+07	2.63304e+07	1.22988e+07	1.13323e+07	1.72078e+08	9.66523e+07	6.22827e+07	2.24998e+08
RL25_STAA3 50S ribosomal protein L25 OS=Staphylococcus aureus (strain USA300) GN=rplY PE=3 SV=1	TVEVPVQLVGEAVGAK	294	20130320_UON_A2	24	294	102	798.45	36.3855	1	6.27757e+07	1.18894e+08	1.15107e+08	9.97359e+07	1.85089e+08	1.57709e+08	1.81909e+08	1.79994e+08	1.10146e+08	1.10709e+08	1.12294e+08	1.20469e+08	1.03967e+08	9.45001e+07	8.47941e+07	9.95999e+07	5.4258e+07	5.02444e+07	4.82912e+07	3.92767e+07	2.57354e+08	2.42147e+08	2.44458e+08	3.01331e+08	1	0.516739	1	1.77725	0.585174	0.00443859	1.14402	0.343968	0.348492	0.965573	0.332649	0.813513	0.484399	0.189056	0.0247129	2.63621
	VDEVEFIK	967	20130320_UON_A2	23	967	540	489.758	28.7068	1	3.14985e+07	4.57761e+07	5.23807e+07	3.99569e+07	5.28523e+07	4.29272e+07	6.68454e+07	6.81844e+07	3.84248e+07	3.54069e+07	3.73066e+07	4.46468e+07	4.21635e+07	3.89779e+07	3.21161e+07	4.11735e+07	1.56137e+07	4.88214e+06	1.12148e+07	4.76912e+06	7.69894e+07	7.26867e+07	4.32027e+07	7.88274e+07	1	0.418182	1	1.36081	0.568609	0.090904	0.918478	0.286363	0.514929	0.910495	0.297157	0.484087	0.215078	0.16935	0.0014489	1.60193
	VPAVVYGYGTK									9.42742e+07	1.6467e+08	1.67487e+08	1.39693e+08	2.37941e+08	2.00636e+08	2.48754e+08	2.48178e+08	1.48571e+08	1.46116e+08	1.496e+08	1.65116e+08	1.46131e+08	1.33478e+08	1.1691e+08	1.40773e+08	6.98717e+07	5.51265e+07	5.9506e+07	4.40458e+07	3.34344e+08	3.14833e+08	2.8766e+08	3.80159e+08
RL27_STAA1 50S ribosomal protein L27 OS=Staphylococcus aureus (strain Mu3 / ATCC 700698) GN=rpmA PE=3 SV=1	GGDDTLFAK	980	20130320_UON_A2	35	980	249	462.225	20.6945	1	3.38131e+07	7.52348e+07	5.97413e+07	7.33618e+07	8.93999e+07	8.40813e+07	9.6864e+07	9.72496e+07	4.70842e+07	4.60455e+07	5.16214e+07	6.26396e+07	5.75762e+07	5.43823e+07	5.03888e+07	5.75404e+07	2.87145e+07	2.8438e+07	2.32089e+07	2.42068e+07	1.76457e+08	1.53593e+08	1.66025e+08	2.04276e+08	1	0.631263	1	1.51804	0.583893	0.0403607	0.856452	0.395717	0.446391	0.90806	0.342818	0.604225	0.431831	0.183252	0.0352421	2.89221
	ADGQFVTGGSILYR	648	20130320_UON_B2	32	648	137	742.377	32.5583	1	7.47932e+07	1.16734e+08	1.10108e+08	1.07768e+08	1.25535e+08	1.33443e+08	1.45958e+08	1.4662e+08	9.90894e+07	9.12788e+07	9.15331e+07	1.19121e+08	9.18446e+07	9.61472e+07	8.8006e+07	9.88945e+07	4.52529e+07	2.30428e+07	3.30627e+07	2.39724e+07	2.22058e+08	1.9963e+08	1.64457e+08	2.39242e+08	1	0.366584	1	1.34722	0.346846	0.0233582	0.979529	0.307421	0.861374	0.915703	0.214642	0.431536	0.30613	0.156965	0.00152952	2.01607
	IYPGENVGR	220	20130320_UON_E2	27	220	118	502.76	16.0045	0	5.54921e+07	9.93782e+07	7.86727e+07	1.05743e+08	1.41451e+08	1.38461e+08	1.41362e+08	1.39298e+08	6.40408e+07	7.16401e+07	8.48996e+07	8.16729e+07	9.73406e+07	9.02705e+07	7.9408e+07	9.15052e+07	6.43717e+07	5.59687e+07	7.32457e+07	6.84137e+07	2.8702e+08	2.56011e+08	2.91761e+08	2.4558e+08	1	0.535546	1	1.65221	0.460088	0.0162966	0.890852	0.350939	0.493797	1.0567	0.371146	0.709963	0.77221	0.293037	0.188155	3.18425
										1.64098e+08	2.91347e+08	2.48522e+08	2.86873e+08	3.56385e+08	3.55986e+08	3.84184e+08	3.83167e+08	2.10214e+08	2.08964e+08	2.28054e+08	2.63434e+08	2.46761e+08	2.408e+08	2.17803e+08	2.4794e+08	1.38339e+08	1.0745e+08	1.29517e+08	1.16593e+08	6.85535e+08	6.09235e+08	6.22243e+08	6.89098e+08
RecName: Full=50S ribosomal protein L28; _ OS=Staphylococcus aureus (strain Mu3 / ATCC 700698).	QCFVTGR+Carbamidomethyl(2)	2712	20130320_UON_C4	13	2712	3196	434.209	14.1979	0	894073	1.63776e+06	1.66717e+07	722730	2.52814e+06	2.95339e+06	3.52183e+07	3.28338e+06	2.2943e+06	3.46368e+06	1.06581e+07	7.01877e+06	672779	1.02285e+06	1.66932e+07	1.03985e+07	2.99861e+06	451940	1.89837e+07	1.1683e+07	3.63659e+06	4.17679e+06	6.6949e+06	5.17551e+06	1	3.13296	1	2.2073	6.69992	0.536586	1.17608	2.60071	0.8488	1.4447	3.82283	0.701377	1.71217	4.38176	0.560533	0.987833
	WNANLQK	1211	20130320_UON_D3	24	1211	539	437.23	15.7007	0	1.37107e+07	5.66548e+07	2.54905e+07	4.61878e+07	7.0548e+07	6.54582e+07	7.73435e+07	7.03926e+07	2.1958e+07	2.54778e+07	2.53707e+07	2.77071e+07	4.30892e+07	4.06022e+07	3.06068e+07	3.42891e+07	1.78031e+07	1.46485e+07	1.67051e+07	1.60019e+07	6.93458e+07	5.6899e+07	6.04323e+07	9.35156e+07	1	1.09631	1	1.99757	1.23246	0.0319602	0.707622	0.454688	0.365314	1.04607	0.734512	0.880726	0.458722	0.288665	0.142556	1.97258
										1.46048e+07	5.82926e+07	4.21622e+07	4.69106e+07	7.30761e+07	6.84116e+07	1.12562e+08	7.3676e+07	2.42523e+07	2.89415e+07	3.60287e+07	3.47258e+07	4.3762e+07	4.16251e+07	4.73001e+07	4.46876e+07	2.08018e+07	1.51004e+07	3.56887e+07	2.76849e+07	7.29824e+07	6.10758e+07	6.71272e+07	9.86911e+07
RL29_STAA1 50S ribosomal protein L29 OS=Staphylococcus aureus (strain Mu3 / ATCC 700698) GN=rpmC PE=3 SV=1	EELFNLR	2145	20130320_UON_A2	24	2145	1094	460.743	31.2907	0	1.9169e+07	1.92094e+07	2.24838e+07	1.6961e+07	2.72944e+07	2.2927e+07	2.73045e+07	2.80897e+07	1.97101e+07	1.77465e+07	1.84987e+07	2.48374e+07	1.78521e+07	1.70082e+07	1.29572e+07	1.73986e+07	2.51881e+07	1.36107e+07	2.08836e+07	1.30354e+07	4.58873e+07	3.97549e+07	3.10118e+07	4.82282e+07	1	0.233929	1	1.35712	0.279403	0.00539124	1.03816	0.285742	0.719539	0.838002	0.21406	0.0968299	0.934396	0.411581	0.706952	2.11867
	DLTTSEIEEQIK	78	20130320_UON_A2	25	78	76	703.353	32.4226	0	8.7389e+07	1.17226e+08	1.31402e+08	1.19693e+08	1.78804e+08	1.56548e+08	1.82925e+08	1.88439e+08	1.39155e+08	1.3282e+08	1.30012e+08	1.62374e+08	1.18941e+08	1.10772e+08	8.09498e+07	1.06782e+08	1.69807e+08	9.2844e+07	1.44002e+08	8.66113e+07	3.15895e+08	2.74158e+08	2.6437e+08	3.54996e+08	1	0.329015	1	1.5508	0.377908	0.00219316	1.23842	0.33272	0.0651857	0.916031	0.294712	0.472058	1.08241	0.531538	0.693046	2.65392
	EIRDLTTSEIEEQIK	1223	20130320_UON_A2	24	1223	796	601.98	31.1116	1	3.74661e+06	1.55021e+07	1.14127e+07	1.76268e+07	4.21168e+07	3.68695e+07	2.98151e+07	2.54443e+07	1.06687e+07	1.34036e+07	1.38996e+07	1.0874e+07	1.30685e+07	1.01642e+07	1.22059e+07	1.02235e+07	4.93448e+07	8.29344e+07	4.34601e+07	6.13373e+07	5.32279e+07	3.4629e+07	6.46898e+07	8.18366e+07	1	1.01394	1	2.78009	2.022	0.00457245	1.01155	0.651766	0.967376	0.945617	0.599855	0.846759	4.90961	3.9339	0.00838118	4.85384
	FQLATGQLEETAR	47	20130320_UON_A2	24	47	46	732.375	30.4199	0	1.10948e+08	1.62364e+08	1.63383e+08	1.47679e+08	2.62235e+08	2.22132e+08	2.54682e+08	2.38491e+08	1.37146e+08	1.44516e+08	1.44981e+08	1.77097e+08	1.4184e+08	1.15568e+08	1.08135e+08	1.51901e+08	2.44206e+08	2.49572e+08	2.41155e+08	2.06986e+08	3.9221e+08	3.60583e+08	3.47112e+08	4.54322e+08	1	0.335462	1	1.6728	0.402683	0.000912652	1.03314	0.295176	0.761037	0.885468	0.291259	0.339381	1.61184	0.402543	0.00147178	2.65965
										2.21252e+08	3.14301e+08	3.28682e+08	3.0196e+08	5.10451e+08	4.38477e+08	4.94727e+08	4.80464e+08	3.0668e+08	3.08486e+08	3.07392e+08	3.75183e+08	2.91701e+08	2.53512e+08	2.14248e+08	2.86305e+08	4.88546e+08	4.38961e+08	4.495e+08	3.6797e+08	8.0722e+08	7.09124e+08	7.07184e+08	9.39383e+08
RecName: Full=50S ribosomal protein L30; _ OS=Staphylococcus epidermidis (strain ATCC 35984 / RP62A).	LQITLTR	293	20130320_UON_B2	24	293	179	422.764	26.9265	0	4.92069e+07	8.43443e+07	6.12608e+07	8.11081e+07	1.09011e+08	1.10911e+08	1.10834e+08	1.03348e+08	5.20651e+07	4.79663e+07	4.68009e+07	5.97456e+07	6.83657e+07	6.7051e+07	4.97718e+07	5.52315e+07	9.23323e+07	4.88242e+07	9.54841e+07	7.48561e+07	1.8893e+08	2.02865e+08	2.10168e+08	2.25026e+08	1	0.483341	1	1.57329	0.431854	0.0155285	0.748687	0.265795	0.12637	0.871339	0.342122	0.395809	1.12894	0.582871	0.537546	2.99721
	TNSSVVVEDNPAIR	551	20130320_UON_B2	30	551	138	750.883	23.2351	0	5.31647e+07	7.94292e+07	6.57111e+07	8.64955e+07	1.27308e+08	1.14674e+08	1.03622e+08	1.1697e+08	6.6399e+07	6.96024e+07	7.09838e+07	9.38638e+07	7.44442e+07	6.7853e+07	6.08472e+07	6.16755e+07	9.83148e+07	8.91862e+07	8.52557e+07	8.24277e+07	2.46931e+08	2.3543e+08	2.73604e+08	2.60637e+08	1	0.415715	1	1.62421	0.474082	0.00365064	1.05635	0.39628	0.694255	0.929844	0.282037	0.56789	1.24713	0.356481	0.0934756	3.56952
	TVEALGLK	4864	20130320_UON_F4	24	4864	596	415.751	21.2643	0	2.49151e+07	3.3191e+07	2.75858e+07	3.06932e+07	3.56189e+07	3.4228e+07	4.30379e+07	4.27585e+07	2.63625e+07	2.68953e+07	2.83423e+07	4.01227e+07	2.85368e+07	3.01112e+07	2.39494e+07	2.96159e+07	2.95939e+07	1.9441e+07	2.62186e+07	1.9023e+07	8.43115e+07	8.06214e+07	8.34474e+07	8.88776e+07	1	0.248091	1	1.33731	0.325376	0.0170755	1.04586	0.353654	0.735677	0.964155	0.216307	0.665498	0.81004	0.279096	0.137236	2.89778
										1.27287e+08	1.96964e+08	1.54558e+08	1.98297e+08	2.71939e+08	2.59813e+08	2.57494e+08	2.63077e+08	1.44827e+08	1.44464e+08	1.46127e+08	1.93732e+08	1.71347e+08	1.65015e+08	1.34568e+08	1.46523e+08	2.20241e+08	1.57451e+08	2.06958e+08	1.76307e+08	5.20173e+08	5.18916e+08	5.6722e+08	5.74541e+08
RL31B_STAA1 50S ribosomal protein L31 type B OS=Staphylococcus aureus (strain Mu3 / ATCC 700698) GN=rpmE2 PE=3 SV=1	LDISSDSHPFYTGR	59	20130320_UON_A2	24	59	86	532.253	28.6798	0	7.68923e+07	1.4209e+08	1.22775e+08	1.36413e+08	1.81316e+08	1.75787e+08	1.93602e+08	1.63564e+08	8.85e+07	8.95371e+07	9.20964e+07	1.11937e+08	1.17753e+08	1.17932e+08	9.82228e+07	1.06628e+08	1.04091e+08	1.05965e+08	8.10885e+07	8.52405e+07	2.85378e+08	2.44048e+08	2.51012e+08	3.36712e+08	1	0.494658	1	1.49375	0.473757	0.0209082	0.799025	0.290058	0.205828	0.921294	0.307665	0.580638	0.787134	0.301413	0.187776	2.3363
	TSSEMMEWEDGKEYPVIR	1276	20130320_UON_A2	22	1276	705	729.659	32.4499	0	5.97166e+06	5.70453e+07	4.16072e+07	5.05755e+07	1.69249e+07	1.36418e+07	3.98133e+07	1.77296e+07	3.12245e+07	2.93367e+07	2.64008e+07	3.13366e+07	4.06341e+07	4.6118e+07	3.19095e+07	4.24249e+07	8.27801e+06	5.12357e+07	424673	2.93397e+06	4.41077e+07	7.56603e+06	2.47451e+06	7.48153e+07	1	1.17436	1	0.567717	0.642332	0.254695	0.762235	0.507009	0.478259	1.03793	0.764716	0.907592	0.405106	0.853949	0.211727	0.830952
										8.28639e+07	1.99136e+08	1.64382e+08	1.86989e+08	1.98241e+08	1.89429e+08	2.33416e+08	1.81293e+08	1.19725e+08	1.18874e+08	1.18497e+08	1.43273e+08	1.58387e+08	1.6405e+08	1.30132e+08	1.49053e+08	1.12369e+08	1.57201e+08	8.15132e+07	8.81745e+07	3.29486e+08	2.51614e+08	2.53487e+08	4.11528e+08
RL32_STAA1 50S ribosomal protein L32 OS=Staphylococcus aureus (strain Mu3 / ATCC 700698) GN=rpmF PE=3 SV=1	ISVPGMTECPNCGEYK+Carbamidomethyl(9)Carbamidomethyl(12)	913	20130320_UON_A2	24	913	831	921.393	29.9526	1	1.07065e+07	3.48248e+07	3.1526e+07	2.62006e+07	3.60212e+07	3.1383e+07	5.25547e+07	3.89202e+07	1.93762e+07	2.51647e+07	2.33081e+07	2.68592e+07	2.17509e+07	2.3349e+07	1.86782e+07	1.9782e+07	1.29382e+07	1.88449e+07	3.46687e+06	8.04636e+06	7.50782e+07	3.19897e+07	1.35988e+07	1.22415e+08	1	0.827466	1	1.53866	0.9892	0.0959863	0.917202	0.503947	0.723405	0.809237	0.415161	0.427793	0.419303	0.429118	0.0625473	2.35412
	NCGSYNGEEVAAK+Carbamidomethyl(2)	162	20130320_UON_A2	24	162	752	699.798	13.2114	0	1.63507e+07	2.27952e+07	2.56172e+07	2.30635e+07	5.04883e+07	5.54414e+07	5.91954e+07	4.79657e+07	1.12379e+07	2.16973e+07	2.17617e+07	2.10969e+07	2.10274e+07	1.73961e+07	1.44543e+07	2.01883e+07	2.65383e+07	1.57926e+07	2.95151e+07	3.40397e+07	3.88999e+07	3.24543e+07	3.56782e+07	1.17536e+08	1	0.359595	1	2.42627	0.665017	9.00152e-05	0.862993	0.389677	0.391861	0.831935	0.285214	0.189829	1.20562	0.570125	0.352587	2.55695
										2.70573e+07	5.762e+07	5.71432e+07	4.92641e+07	8.65095e+07	8.68244e+07	1.1175e+08	8.68859e+07	3.06141e+07	4.6862e+07	4.50698e+07	4.79561e+07	4.27783e+07	4.07451e+07	3.31324e+07	3.99704e+07	3.94765e+07	3.46375e+07	3.2982e+07	4.20861e+07	1.13978e+08	6.44441e+07	4.9277e+07	2.39951e+08
RL331_STAA1 50S ribosomal protein L33 1 OS=Staphylococcus aureus (strain Mu3 / ATCC 700698) GN=rpmG1 PE=3 SV=1	VNVTLACTECGDR+Carbamidomethyl(7)Carbamidomethyl(10)	1186	20130320_UON_A2	41	1186	270	747.834	22.1802	0	4.91076e+07	7.78818e+07	6.12783e+07	8.37312e+07	8.22622e+07	7.68746e+07	8.99202e+07	8.80423e+07	6.10123e+07	4.76659e+07	4.36919e+07	6.27158e+07	4.07811e+07	4.53135e+07	2.63035e+07	3.6817e+07	6.52075e+07	1.78798e+07	5.45994e+07	2.58687e+07	1.65993e+08	1.43626e+08	1.3958e+08	1.73924e+08	1	0.464182	1	1.23934	0.374591	0.128845	0.79076	0.323378	0.184032	0.548587	0.24664	0.0215198	0.601309	0.472143	0.102577	2.2909
	VNVTLACTECGDRNYITTK+Carbamidomethyl(7)Carbamidomethyl(10)	2467	20130320_UON_A2	24	2467	1783	739.018	27.4816	1	1.65439e+06	5.68062e+06	3.6722e+06	6.02565e+06	1.71816e+07	1.40897e+07	8.50413e+06	6.96884e+06	2.95093e+06	3.06378e+06	3.47379e+06	2.31811e+06	3.70563e+06	2.1422e+06	4.07772e+06	2.40461e+06	2.08823e+07	4.74179e+07	1.65322e+07	4.03702e+07	1.36207e+07	1.16964e+07	2.09285e+07	2.87217e+07	1	0.949885	1	2.74436	2.42439	0.0450907	0.693167	0.44156	0.289465	0.723904	0.567527	0.348745	7.35066	6.99719	0.0349133	4.40134
										5.07619e+07	8.35624e+07	6.49505e+07	8.97568e+07	9.94438e+07	9.09643e+07	9.84244e+07	9.50111e+07	6.39632e+07	5.07297e+07	4.71657e+07	6.50339e+07	4.44867e+07	4.74557e+07	3.03812e+07	3.92216e+07	8.60898e+07	6.52977e+07	7.11317e+07	6.62389e+07	1.79613e+08	1.55322e+08	1.60509e+08	2.02646e+08
RecName: Full=30S ribosomal protein S8; _ OS=Staphylococcus saprophyticus subsp. saprophyticus (strain ATCC 15305 / DSM 20229).	EIAEILK	1113	20130320_UON_B2	20	1113	445	408.246	26.04	1	1.70627e+07	4.34449e+07	3.19061e+07	3.6144e+07	6.66826e+07	6.11193e+07	6.84883e+07	7.01158e+07	3.50001e+07	4.07392e+07	3.69303e+07	4.51801e+07	3.8054e+07	3.45267e+07	2.93474e+07	3.8368e+07	1.99258e+07	1.23647e+07	1.63084e+07	1.49882e+07	1.03135e+08	1.01683e+08	1.05098e+08	1.29264e+08	1	0.692218	1	2.07227	0.83903	0.00528931	1.22785	0.564865	0.289946	1.09131	0.508273	0.648456	0.49462	0.269098	0.0567513	3.41622
	LELPASNIK	2989	20130320_UON_C4	23	2989	856	492.788	26.7975	1	2.01946e+07	3.0633e+07	2.30579e+07	2.15711e+07	2.83063e+07	2.93343e+07	3.81156e+07	4.31587e+07	2.68174e+07	2.80017e+07	2.57387e+07	3.4137e+07	2.6243e+07	2.86934e+07	1.94919e+07	2.6044e+07	8.47914e+06	1.91542e+06	7.78601e+06	2.90912e+06	6.03675e+07	7.1965e+07	4.70212e+07	5.8277e+07	1	0.390677	1	1.45527	0.583408	0.0498456	1.20154	0.392167	0.1615	1.05254	0.370682	0.695804	0.220935	0.183093	0.000943577	2.48941
										3.72573e+07	7.40779e+07	5.4964e+07	5.77151e+07	9.49889e+07	9.04535e+07	1.06604e+08	1.13274e+08	6.18175e+07	6.87409e+07	6.2669e+07	7.93171e+07	6.42969e+07	6.32201e+07	4.88394e+07	6.44119e+07	2.8405e+07	1.42802e+07	2.40945e+07	1.78973e+07	1.63503e+08	1.73648e+08	1.52119e+08	1.87541e+08
RS9_STAA1 30S ribosomal protein S9 OS=Staphylococcus aureus (strain Mu3 / ATCC 700698) GN=rpsI PE=3 SV=1	ALLEADPEYR	85	20130320_UON_A2	24	85	79	588.795	27.4966	1	5.20838e+07	1.41327e+08	8.68402e+07	1.2848e+08	2.401e+08	2.19816e+08	2.3367e+08	2.03809e+08	7.88588e+07	7.75862e+07	8.68568e+07	9.23146e+07	1.02477e+08	9.30751e+07	8.76054e+07	9.53873e+07	4.93468e+07	3.61881e+07	4.34921e+07	4.64875e+07	3.76422e+08	3.20381e+08	3.87306e+08	4.51768e+08	1	0.796586	1	2.19556	1.03202	0.00537422	0.821117	0.395041	0.437853	0.926145	0.42918	0.7372	0.429413	0.226392	0.0629056	3.75767
	GNYDVLVNVHGGGFTGQAQAIR	931	20130320_UON_A2	24	931	254	758.382	32.2553	1	1.11989e+07	8.21581e+07	5.15881e+07	6.58077e+07	1.01692e+08	9.13515e+07	1.06932e+08	9.50647e+07	3.02895e+07	2.59428e+07	2.34438e+07	2.6909e+07	4.7459e+07	5.18316e+07	3.99276e+07	4.41773e+07	1.31273e+07	7.12258e+06	1.01673e+07	7.15697e+06	1.54424e+08	1.39306e+08	1.20328e+08	1.71635e+08	1	1.15202	1	1.87442	1.21114	0.0526276	0.505735	0.345094	0.184464	0.870192	0.596919	0.685249	0.178285	0.157152	0.064272	2.77905
	LVPGEGNITVNNR	278	20130320_UON_A2	27	278	119	691.87	22.6212	1	3.07138e+07	1.06364e+08	4.93934e+07	1.04214e+08	2.01258e+08	1.5071e+08	1.53366e+08	1.16511e+08	5.55073e+07	6.832e+07	7.78611e+07	8.98298e+07	1.04989e+08	9.19351e+07	7.82643e+07	7.52936e+07	3.49603e+07	3.03514e+07	3.41297e+07	3.41904e+07	2.86552e+08	2.75496e+08	3.54957e+08	2.84758e+08	1	1.05786	1	2.13923	1.61092	0.0190442	1.00286	0.7306	0.992423	1.20571	0.825701	0.506823	0.459712	0.271675	0.133522	4.13423
										9.39965e+07	3.2985e+08	1.87822e+08	2.98502e+08	5.4305e+08	4.61877e+08	4.93968e+08	4.15384e+08	1.64656e+08	1.71849e+08	1.88162e+08	2.09053e+08	2.54925e+08	2.36842e+08	2.05797e+08	2.14858e+08	9.74344e+07	7.36621e+07	8.77891e+07	8.78349e+07	8.17399e+08	7.35183e+08	8.62591e+08	9.0816e+08
RecName: Full=30S ribosomal protein S10; _ OS=Staphylococcus aureus (strain Mu3 / ATCC 700698).	LIDIVNPTPK	111	20130320_UON_B2	25	111	90	555.329	29.3976	1	2.88582e+07	1.44861e+08	1.05027e+08	1.03879e+08	2.00089e+08	1.94083e+08	2.19379e+08	2.10313e+08	1.0565e+08	1.10709e+08	1.01615e+08	1.24973e+08	1.07383e+08	1.00661e+08	8.52607e+07	9.90334e+07	6.07205e+07	6.3215e+07	5.15269e+07	4.26955e+07	2.6687e+08	2.61122e+08	2.84691e+08	3.71116e+08	1	1.01274	1	2.15318	1.20711	0.0171552	1.15765	0.692766	0.582115	1.02538	0.616256	0.927373	0.57016	0.386561	0.187773	3.09388
	SGADVSGPIPLPTEK	545	20130320_UON_C2	21	545	46	734.384	30.8565	1	1.8443e+07	7.44315e+07	6.12665e+07	6.29653e+07	1.11582e+08	8.20291e+07	1.33264e+08	1.36919e+08	5.53979e+07	7.00306e+07	6.15178e+07	8.36962e+07	6.51377e+07	5.76668e+07	4.78186e+07	7.99288e+07	2.78138e+07	2.38673e+07	2.40093e+07	1.5316e+07	1.5469e+08	1.55589e+08	1.358e+08	1.99974e+08	1	0.906253	1	2.13626	1.43278	0.0128249	1.24659	0.790729	0.380428	1.15405	0.772294	0.579091	0.419179	0.287283	0.0801214	2.97575
	SVYTIIR	1281	20130320_UON_E2	24	1281	389	426.25	26.1619	1	9.39015e+06	4.98865e+07	3.35047e+07	3.75334e+07	7.80754e+07	7.22856e+07	8.3478e+07	7.40711e+07	3.52756e+07	4.00181e+07	3.28769e+07	4.42728e+07	3.88381e+07	3.63313e+07	2.96669e+07	3.68164e+07	2.44552e+07	2.16732e+07	2.15134e+07	1.99939e+07	1.14186e+08	1.17528e+08	1.28399e+08	1.38452e+08	1	1.04102	1	2.36282	1.38224	0.0103046	1.16981	0.764445	0.569968	1.087	0.688015	0.764235	0.672492	0.407087	0.297759	3.82585
										5.66913e+07	2.69179e+08	1.99798e+08	2.04378e+08	3.89747e+08	3.48398e+08	4.36121e+08	4.21303e+08	1.96324e+08	2.20758e+08	1.96009e+08	2.52942e+08	2.11359e+08	1.94659e+08	1.62746e+08	2.15779e+08	1.1299e+08	1.08756e+08	9.70495e+07	7.80053e+07	5.35747e+08	5.34239e+08	5.4889e+08	7.09542e+08
RS17_STAA2 30S ribosomal protein S17 OS=Staphylococcus aureus (strain JH1) GN=rpsQ PE=3 SV=1	IQETRPLSATK	1803	20130320_UON_A2	22	1803	2944	622.351	12.7405	1	4.46027e+06	9.76018e+06	1.15767e+07	2.71053e+06	2.43701e+06	2.53855e+06	2.57413e+07	1.149e+07	1.14643e+07	1.20613e+07	1.46674e+07	1.35629e+07	1.13565e+07	1.03626e+07	1.16689e+07	1.34772e+07	3.85422e+06	1.51265e+06	4.98837e+06	2.37147e+06	1.49489e+06	1.81095e+06	1.78173e+06	3.94947e+06	1	1.18341	1	1.48054	2.41665	0.592588	1.81551	1.27793	0.0645037	1.64395	1.15506	0.114487	0.446431	0.480901	0.157708	0.317004
	TITVLVETYK	3449	20130320_UON_A2	26	3449	553	583.834	31.3584	1	9.59287e+06	4.66302e+07	3.78568e+07	3.39347e+07	7.70345e+07	5.96277e+07	7.26497e+07	7.54413e+07	1.69007e+07	1.66377e+07	1.47997e+07	1.95292e+07	3.37853e+07	3.57037e+07	2.79506e+07	3.47144e+07	1.40013e+07	5.9096e+06	1.45315e+07	8.66166e+06	8.63192e+07	9.4854e+07	83913348	8.05178e+07	1	0.990841	1	2.22438	1.34939	0.00921305	0.530154	0.323493	0.153592	1.03234	0.620215	0.905947	0.336712	0.297725	0.071134	2.69973
										1.40531e+07	5.63904e+07	4.94335e+07	3.66452e+07	7.94715e+07	6.21663e+07	9.8391e+07	8.69313e+07	2.8365e+07	2.86991e+07	2.94671e+07	3.30921e+07	4.51417e+07	4.60662e+07	3.96196e+07	4.81917e+07	1.78555e+07	7.42225e+06	1.95199e+07	1.10331e+07	8.78141e+07	9.66649e+07	8.56951e+07	8.44672e+07
RS18_STAA1 30S ribosomal protein S18 OS=Staphylococcus aureus (strain Mu3 / ATCC 700698) GN=rpsR PE=3 SV=1	HMALLPYVKEEQ	4358	20130320_UON_A2	22	4358	2459	729.373	29.7586	1	1.10465e+06	1.41607e+07	7.88183e+06	9.76876e+06	1.36531e+07	1.39549e+07	1.75108e+07	1.34613e+07	6.97845e+06	5.7788e+06	4.83816e+06	6.23004e+06	8.26274e+06	6.87417e+06	6.72478e+06	6.84525e+06	2.30769e+06	5.49913e+06	1.19668e+06	1.57072e+06	2.49742e+07	1.11782e+07	1.16462e+07	4.11273e+07	1	1.31956	1	1.77969	1.40768	0.0944892	0.723828	0.586293	0.466496	0.872129	0.663746	0.725628	0.32125	0.45	0.129402	2.70161
	MLTTAIK	3274	20130320_UON_A2	23	3274	1252	389.229	16.6929	1	6.30213e+06	3.25213e+07	2.39824e+07	2.37648e+07	1.67089e+07	1.69835e+07	3.12328e+07	2.65211e+07	2.26627e+07	2.33129e+07	2.02353e+07	2.4346e+07	2.42094e+07	2.57487e+07	1.91653e+07	2.6758e+07	6.03606e+06	3.25598e+06	2.68491e+06	2.02015e+06	4.15297e+07	2.103e+07	9.70391e+06	4.69599e+07	1	1.01743	1	1.05632	0.870422	0.860078	1.04605	0.612816	0.868983	1.10755	0.719156	0.709092	0.161684	0.163802	0.0440648	1.37718
	MLTTAIKR	2758	20130320_UON_A2	21	2758	2816	467.279	13.384	0	1.26294e+06	1.68553e+07	9.20963e+06	1.05446e+07	1.2968e+07	1.39157e+07	1.78418e+07	1.4454e+07	5.9194e+06	7.47465e+06	8.30644e+06	5.19793e+06	1.11556e+07	9.03289e+06	9.00548e+06	7.8415e+06	2.92626e+06	7.56301e+06	989337	2.08556e+06	3.06343e+06	833286	845035	2.43212e+07	1	1.35323	1	1.5626	1.28141	0.196273	0.710237	0.630468	0.459364	0.9779	0.807523	0.952781	0.358154	0.547795	0.15584	0.76739
	VCYFTANGITHIDYK+Carbamidomethyl(2)Deamidated(7)	6972	20130320_UON_A2	19	6972	2893	601.616	32.5045	1	3.59696e+06	1.02643e+07	6.3604e+06	7.57281e+06	8.8503e+06	7.75423e+06	1.42835e+07	1.40224e+07	6.09806e+06	5.17902e+06	3.74592e+06	6.22046e+06	6.56559e+06	9.03517e+06	5.03349e+06	7.47203e+06	1.33498e+06	271108	855809	260200	2.07531e+07	1.68403e+07	7.91307e+06	1.79174e+07	1	0.796319	1	1.6158	1.13395	0.101207	0.764304	0.468685	0.335372	1.01122	0.643694	0.963446	0.0979365	0.113465	0.0182441	2.28188
										1.22667e+07	7.38016e+07	4.74342e+07	5.1651e+07	5.21803e+07	5.26084e+07	8.08688e+07	6.84588e+07	4.16586e+07	4.17453e+07	3.71258e+07	4.19945e+07	5.01933e+07	5.06909e+07	3.99291e+07	4.89168e+07	1.2605e+07	1.65892e+07	5.72674e+06	5.93663e+06	9.03204e+07	4.98818e+07	3.01083e+07	1.30326e+08
RS20_STAA1 30S ribosomal protein S20 OS=Staphylococcus aureus (strain Mu3 / ATCC 700698) GN=rpsT PE=3 SV=1	LVDKAAQSNLIHSNK	6406	20130320_UON_A2	18	6406	4088	546.635	13.1031	1	627640	2.08772e+06	967779	1.87857e+06	7.53605e+06	4.51304e+06	2.59423e+06	1.95178e+06	680819	1.12555e+06	1.34778e+06	529070	1.55327e+06	1.05069e+06	1.73567e+06	882319	4.50107e+06	1.47457e+07	3.89331e+06	1.01259e+07	4.75698e+06	4.53851e+06	1.05266e+07	6.4295e+06	1	1.012	1	2.98381	3.31259	0.111985	0.662247	0.609049	0.297353	0.938912	0.765886	0.842793	5.98125	6.71088	0.0722002	4.72007
[truncated: 43 more columns]
